# Supplementary material for: Comparative accuracy of the REBA MTB MDR and Hain MTBDRplus line probe assays for the detection of multidrug-resistant tuberculosis: A multicenter, non-inferiority study
Source: PLoS One. 2017 Mar 24;12(3):e0173804. doi: 10.1371/journal.pone.0173804 (PMC5365104; doi:10.1371/journal.pone.0173804)
Supplement: S1 Dataset — (CSV) [file pone.0173804.s007.csv]

	patient_id	strain_id	Str_Amp_Hv1	Str_Amp_control_Hv2	Str_Conj_control_Hv1	Str_conj_control_Hv2	Str_Rep_Amp_Hv1	Str_Rep_Amp_Hv2	Str_Rep_Conj_Hv1	Str_Rep_Conj_control_Hv2	Species	mtb_control	hv1_r	hv1_h	hv2_r	hv2_h	pdst_r	pdst_h	cdst_r	cdst_h	Included	site_id	katg_str_mt_YD	katg_str_wt_yd	Rep_katg_str_mt_YD	Rep_katg_str_wt_yd	Rep_str_ahpc_wt_yd	Rep_str_HC_yd	Rep_str_inh_yd	Rep_str_inha_mt_YD	Rep_str_inha_wt_yd	Rep_str_ML_yd	Rep_str_mtb_yd	Rep_str_myc_yd	Rep_str_rif_yd	Rep_str_rpob_mt_YD	Rep_str_rpob_wt_yd	Rep_yd_d	Sp_ahpc_wt_yd	Sp_HC_yd	Sp_inh_yd	Sp_inha_mt_YD	Sp_inha_wt_yd	Sp_katg_mt_YD	Sp_katg_wt_yd	Sp_ML_yd	Sp_mtb_yd	Sp_myc_yd	Sp_Rep_ahpc_wt_yd
1	G001	G001	Pos	Pos	Pos	Pos	NA	NA	NA	NA	Mtb	1	0	0	0	0	0	0	0	0	Yes	15	None	None	NA	NA	NA	NA	NA	NA	NA	NA	NA	NA	NA	NA	NA	NA	NA	NA	NA	NA	NA	NA	NA	NA	NA	NA	NA
2	G002	G002	Pos	Pos	Pos	Pos	NA	NA	NA	NA	Mtb	1	0	0	0	0	0	0	0	0	Yes	15	None	None	NA	NA	NA	NA	NA	NA	NA	NA	NA	NA	NA	NA	NA	NA	NA	NA	NA	NA	NA	NA	NA	NA	NA	NA	NA
3	G003	G003	Pos	Pos	Pos	Pos	NA	NA	NA	NA	Mtb	1	0	0	0	0	0	0	0	0	Yes	15	None	None	NA	NA	NA	NA	NA	NA	NA	NA	NA	NA	NA	NA	NA	NA	NA	NA	NA	NA	NA	NA	NA	NA	NA	NA	NA
4	G004	G004	Pos	Pos	Pos	Pos	NA	NA	NA	NA	Mtb	1	0	0	0	0	0	0	0	0	Yes	15	None	None	NA	NA	NA	NA	NA	NA	NA	NA	NA	NA	NA	NA	NA	NA	NA	NA	NA	NA	NA	NA	NA	NA	NA	NA	NA
5	G005	G005	Pos	Pos	Pos	Pos	NA	NA	NA	NA	Mtb	1	0	0	0	0	0	0	0	0	Yes	15	None	None	NA	NA	NA	NA	NA	NA	NA	NA	NA	NA	NA	NA	NA	NA	NA	NA	NA	NA	NA	NA	NA	NA	NA	NA	NA
6	G006	G006	Pos	Pos	Pos	Pos	NA	NA	NA	NA	Mtb	1	0	0	0	0	0	0	0	0	Yes	15	None	None	NA	NA	NA	NA	NA	NA	NA	NA	NA	NA	NA	NA	NA	NA	NA	NA	NA	NA	NA	NA	NA	NA	NA	NA	NA
7	G007	G007	Pos	Pos	Pos	Pos	NA	NA	NA	NA	Mtb	1	0	0	0	0	0	0	0	0	Yes	15	None	None	NA	NA	NA	NA	NA	NA	NA	NA	NA	NA	NA	NA	NA	NA	NA	NA	NA	NA	NA	NA	NA	NA	NA	NA	NA
8	G008	G008	Pos	Pos	Pos	Pos	NA	NA	NA	NA	Mtb	1	0	0	0	0	0	0	0	0	Yes	15	None	None	NA	NA	NA	NA	NA	NA	NA	NA	NA	NA	NA	NA	NA	NA	NA	NA	NA	NA	NA	NA	NA	NA	NA	NA	NA
9	G009	G009	Pos	Pos	Pos	Pos	NA	NA	NA	NA	Mtb	1	0	0	0	0	0	0	0	0	Yes	15	None	None	NA	NA	NA	NA	NA	NA	NA	NA	NA	NA	NA	NA	NA	NA	NA	NA	NA	NA	NA	NA	NA	NA	NA	NA	NA
10	G010	G010	Pos	Pos	Pos	Pos	NA	NA	NA	NA	Mtb	1	0	0	0	0	0	0	0	0	Yes	15	None	None	NA	NA	NA	NA	NA	NA	NA	NA	NA	NA	NA	NA	NA	NA	NA	NA	NA	NA	NA	NA	NA	NA	NA	NA	NA
11	G011	G011	Pos	Pos	Pos	Pos	NA	NA	NA	NA	Mtb	1	0	0	0	0	0	0	0	0	Yes	15	None	None	NA	NA	NA	NA	NA	NA	NA	NA	NA	NA	NA	NA	NA	NA	NA	NA	NA	NA	NA	NA	NA	NA	NA	NA	NA
12	G012	G012	Pos	Pos	Pos	Pos	NA	NA	NA	NA	Mtb	1	0	0	0	0	0	0	0	0	Yes	15	None	None	NA	NA	NA	NA	NA	NA	NA	NA	NA	NA	NA	NA	NA	NA	NA	NA	NA	NA	NA	NA	NA	NA	NA	NA	NA
13	G013	G013	Pos	Pos	Pos	Pos	NA	NA	NA	NA	Mtb	1	0	0	0	0	0	0	0	0	Yes	15	None	None	NA	NA	NA	NA	NA	NA	NA	NA	NA	NA	NA	NA	NA	NA	NA	NA	NA	NA	NA	NA	NA	NA	NA	NA	NA
14	G014	G014	Pos	Pos	Pos	Pos	NA	NA	NA	NA	Mtb	1	0	0	0	0	0	0	0	1	Yes	15	None	None	NA	NA	NA	NA	NA	NA	NA	NA	NA	NA	NA	NA	NA	NA	NA	NA	NA	NA	NA	NA	NA	NA	NA	NA	NA
15	G015	G015	Pos	Pos	Pos	Pos	NA	NA	NA	NA	Mtb	1	0	0	0	0	0	0	0	0	Yes	15	None	None	NA	NA	NA	NA	NA	NA	NA	NA	NA	NA	NA	NA	NA	NA	NA	NA	NA	NA	NA	NA	NA	NA	NA	NA	NA
16	G016	G016	Pos	Pos	Pos	Pos	NA	NA	NA	NA	Mtb	1	0	0	0	0	0	0	0	0	Yes	15	None	None	NA	NA	NA	NA	NA	NA	NA	NA	NA	NA	NA	NA	NA	NA	NA	NA	NA	NA	NA	NA	NA	NA	NA	NA	NA
17	G017	G017	Pos	Pos	Pos	Pos	NA	NA	NA	NA	Mtb	1	0	0	0	0	0	0	0	0	Yes	15	None	None	NA	NA	NA	NA	NA	NA	NA	NA	NA	NA	NA	NA	NA	NA	NA	NA	NA	NA	NA	NA	NA	NA	NA	NA	NA
18	G018	G018	Pos	Pos	Pos	Pos	NA	NA	NA	NA	Mtb	1	0	0	0	0	0	0	0	0	Yes	15	None	None	NA	NA	NA	NA	NA	NA	NA	NA	NA	NA	NA	NA	NA	NA	NA	NA	NA	NA	NA	NA	NA	NA	NA	NA	NA
19	G019	G019	Pos	Pos	Pos	Pos	NA	NA	NA	NA	Mtb	1	0	0	0	0	0	0	0	0	Yes	15	None	None	NA	NA	NA	NA	NA	NA	NA	NA	NA	NA	NA	NA	NA	NA	NA	NA	NA	NA	NA	NA	NA	NA	NA	NA	NA
20	G020	G020	Pos	Pos	Pos	Pos	NA	NA	NA	NA	Mtb	1	0	0	0	0	0	0	0	0	Yes	15	None	None	NA	NA	NA	NA	NA	NA	NA	NA	NA	NA	NA	NA	NA	NA	NA	NA	NA	NA	NA	NA	NA	NA	NA	NA	NA
21	G021	G021	Pos	Pos	Pos	Pos	NA	NA	NA	NA	Mtb	1	0	0	0	0	0	0	0	0	Yes	15	None	None	NA	NA	NA	NA	NA	NA	NA	NA	NA	NA	NA	NA	NA	NA	NA	NA	NA	NA	NA	NA	NA	NA	NA	NA	NA
22	G022	G022	Pos	Pos	Pos	Pos	NA	NA	NA	NA	Mtb	1	0	0	0	0	0	0	0	0	Yes	15	None	None	NA	NA	NA	NA	NA	NA	NA	NA	NA	NA	NA	NA	NA	NA	NA	NA	NA	NA	NA	NA	NA	NA	NA	NA	NA
23	G023	G023	Pos	Pos	Pos	Pos	NA	NA	NA	NA	Mtb	1	0	0	0	0	0	0	0	0	Yes	15	None	None	NA	NA	NA	NA	NA	NA	NA	NA	NA	NA	NA	NA	NA	NA	NA	NA	NA	NA	NA	NA	NA	NA	NA	NA	NA
24	G024	G024	Pos	Pos	Pos	Pos	NA	NA	NA	NA	Mtb	1	0	0	0	0	0	0	0	0	Yes	15	None	None	NA	NA	NA	NA	NA	NA	NA	NA	NA	NA	NA	NA	NA	NA	NA	NA	NA	NA	NA	NA	NA	NA	NA	NA	NA
25	G025	G025	Pos	Pos	Pos	Pos	NA	NA	NA	NA	Mtb	1	0	0	0	0	0	0	0	0	Yes	15	None	None	NA	NA	NA	NA	NA	NA	NA	NA	NA	NA	NA	NA	NA	NA	NA	NA	NA	NA	NA	NA	NA	NA	NA	NA	NA
26	G026	G026	Pos	Pos	Pos	Pos	NA	NA	NA	NA	Mtb	1	0	0	0	0	0	0	0	0	Yes	15	None	None	NA	NA	NA	NA	NA	NA	NA	NA	NA	NA	NA	NA	NA	NA	NA	NA	NA	NA	NA	NA	NA	NA	NA	NA	NA
27	G027	G027	Pos	Pos	Pos	Pos	NA	NA	NA	NA	Mtb	1	0	0	0	0	0	0	0	0	Yes	15	None	None	NA	NA	NA	NA	NA	NA	NA	NA	NA	NA	NA	NA	NA	NA	NA	NA	NA	NA	NA	NA	NA	NA	NA	NA	NA
28	G028	G028	Pos	Pos	Pos	Pos	NA	NA	NA	NA	Mtb	1	0	0	0	0	0	0	0	0	Yes	15	None	None	NA	NA	NA	NA	NA	NA	NA	NA	NA	NA	NA	NA	NA	NA	NA	NA	NA	NA	NA	NA	NA	NA	NA	NA	NA
29	G029	G029	Pos	Pos	Pos	Pos	NA	NA	NA	NA	Mtb	1	0	0	0	0	0	0	0	0	Yes	15	None	None	NA	NA	NA	NA	NA	NA	NA	NA	NA	NA	NA	NA	NA	NA	NA	NA	NA	NA	NA	NA	NA	NA	NA	NA	NA
30	G030	G030	Pos	Pos	Pos	Pos	NA	NA	NA	NA	Mtb	1	0	0	0	0	0	0	0	0	Yes	15	None	None	NA	NA	NA	NA	NA	NA	NA	NA	NA	NA	NA	NA	NA	NA	NA	NA	NA	NA	NA	NA	NA	NA	NA	NA	NA
31	G031	G031	Pos	Pos	Pos	Pos	NA	NA	NA	NA	Mtb	1	0	0	0	0	0	0	0	0	Yes	15	None	None	NA	NA	NA	NA	NA	NA	NA	NA	NA	NA	NA	NA	NA	NA	NA	NA	NA	NA	NA	NA	NA	NA	NA	NA	NA
32	G032	G032	Pos	Pos	Pos	Pos	NA	NA	NA	NA	Mtb	1	0	0	0	0	0	0	0	0	Yes	15	None	None	NA	NA	NA	NA	NA	NA	NA	NA	NA	NA	NA	NA	NA	NA	NA	NA	NA	NA	NA	NA	NA	NA	NA	NA	NA
33	G033	G033	Pos	Pos	Pos	Pos	NA	NA	NA	NA	Mtb	1	0	0	0	0	0	0	0	0	Yes	15	None	None	NA	NA	NA	NA	NA	NA	NA	NA	NA	NA	NA	NA	NA	NA	NA	NA	NA	NA	NA	NA	NA	NA	NA	NA	NA
34	G034	G034	Pos	Pos	Pos	Pos	NA	NA	NA	NA	Mtb	1	0	0	0	0	0	0	0	0	Yes	15	None	None	NA	NA	NA	NA	NA	NA	NA	NA	NA	NA	NA	NA	NA	NA	NA	NA	NA	NA	NA	NA	NA	NA	NA	NA	NA
35	G035	G035	Pos	Pos	Pos	Pos	NA	NA	NA	NA	Mtb	1	0	0	0	0	0	0	0	0	Yes	15	None	None	NA	NA	NA	NA	NA	NA	NA	NA	NA	NA	NA	NA	NA	NA	NA	NA	NA	NA	NA	NA	NA	NA	NA	NA	NA
36	G036	G036	Pos	Pos	Pos	Pos	NA	NA	NA	NA	Mtb	1	0	0	0	0	0	0	0	0	Yes	15	None	None	NA	NA	NA	NA	NA	NA	NA	NA	NA	NA	NA	NA	NA	NA	NA	NA	NA	NA	NA	NA	NA	NA	NA	NA	NA
37	G037	G037	Pos	Pos	Pos	Pos	NA	NA	NA	NA	Mtb	1	0	0	0	0	0	0	0	0	Yes	15	None	None	NA	NA	NA	NA	NA	NA	NA	NA	NA	NA	NA	NA	NA	NA	NA	NA	NA	NA	NA	NA	NA	NA	NA	NA	NA
38	G038	G038	Pos	Pos	Pos	Pos	NA	NA	NA	NA	Mtb	1	0	0	0	0	0	0	0	0	Yes	15	None	None	NA	NA	NA	NA	NA	NA	NA	NA	NA	NA	NA	NA	NA	NA	NA	NA	NA	NA	NA	NA	NA	NA	NA	NA	NA
39	G039	G039	Pos	Pos	Pos	Pos	NA	NA	NA	NA	Mtb	1	0	0	0	0	0	0	0	0	Yes	15	None	None	NA	NA	NA	NA	NA	NA	NA	NA	NA	NA	NA	NA	NA	NA	NA	NA	NA	NA	NA	NA	NA	NA	NA	NA	NA
40	G040	G040	Pos	Pos	Pos	Pos	NA	NA	NA	NA	Mtb	1	0	0	0	0	0	0	0	0	Yes	15	None	None	NA	NA	NA	NA	NA	NA	NA	NA	NA	NA	NA	NA	NA	NA	NA	NA	NA	NA	NA	NA	NA	NA	NA	NA	NA
41	G041	G041	Pos	Pos	Pos	Pos	Pos	Pos	Pos	Pos	Mtb	1	NA	NA	NA	NA	0	0	1	0	No	15	None	WT1	NA	NA	NA	NA	NA	NA	NA	NA	NA	NA	NA	NA	NA	NA	NA	NA	NA	NA	NA	NA	NA	NA	NA	NA	NA
42	G046	G046	Pos	Pos	Pos	Pos	Pos	NA	Pos	NA	Msp	0	0	0	0	0	1	1	1	1	No	15	None	None	NA	NA	NA	NA	NA	NA	NA	NA	NA	NA	NA	NA	NA	NA	NA	NA	NA	NA	NA	NA	NA	NA	NA	NA	NA
43	G047	G047	Pos	Pos	Pos	Pos	NA	NA	NA	NA	Mtb	1	1	1	1	1	1	1	1	1	Yes	15	None	None	NA	NA	NA	NA	NA	NA	NA	NA	NA	NA	NA	NA	NA	NA	NA	NA	NA	NA	NA	NA	NA	NA	NA	NA	NA
44	G048	G048	Pos	Pos	Pos	Pos	NA	NA	NA	NA	Mtb	1	1	1	1	1	1	1	1	1	Yes	15	None	WT1	NA	NA	NA	NA	NA	NA	NA	NA	NA	NA	NA	NA	NA	NA	NA	NA	NA	NA	NA	NA	NA	NA	NA	NA	NA
45	G049	G049	Pos	Pos	Pos	Pos	NA	NA	NA	NA	Mtb	1	1	1	1	1	1	1	1	1	Yes	15	MUT1	WT1	NA	NA	NA	NA	NA	NA	NA	NA	NA	NA	NA	NA	NA	NA	NA	NA	NA	NA	NA	NA	NA	NA	NA	NA	NA
46	G050	G050	Pos	Pos	Pos	Pos	NA	NA	NA	NA	Mtb	1	1	1	1	1	1	1	1	1	Yes	15	MUT1	WT1	NA	NA	NA	NA	NA	NA	NA	NA	NA	NA	NA	NA	NA	NA	NA	NA	NA	NA	NA	NA	NA	NA	NA	NA	NA
47	G051	G051	Pos	Pos	Pos	Pos	NA	NA	NA	NA	Mtb	1	1	1	1	1	1	1	1	1	Yes	15	None	WT1	NA	NA	NA	NA	NA	NA	NA	NA	NA	NA	NA	NA	NA	NA	NA	NA	NA	NA	NA	NA	NA	NA	NA	NA	NA
48	G052	G052	Pos	Pos	Pos	Pos	NA	NA	NA	NA	Mtb	1	1	1	1	1	1	1	1	1	Yes	15	MUT1	WT1	NA	NA	NA	NA	NA	NA	NA	NA	NA	NA	NA	NA	NA	NA	NA	NA	NA	NA	NA	NA	NA	NA	NA	NA	NA
49	G053	G053	Pos	Pos	Pos	Pos	NA	NA	NA	NA	Mtb	1	1	1	1	1	1	1	1	1	Yes	15	MUT1	WT1	NA	NA	NA	NA	NA	NA	NA	NA	NA	NA	NA	NA	NA	NA	NA	NA	NA	NA	NA	NA	NA	NA	NA	NA	NA
50	G054	G054	Pos	Pos	Pos	Pos	NA	NA	NA	NA	Mtb	1	1	1	1	1	1	1	1	1	Yes	15	None	WT1	NA	NA	NA	NA	NA	NA	NA	NA	NA	NA	NA	NA	NA	NA	NA	NA	NA	NA	NA	NA	NA	NA	NA	NA	NA
51	G055	G055	Pos	Pos	Pos	Pos	NA	NA	NA	NA	Mtb	1	1	1	1	1	1	1	1	1	Yes	15	MUT1	WT1	NA	NA	NA	NA	NA	NA	NA	NA	NA	NA	NA	NA	NA	NA	NA	NA	NA	NA	NA	NA	NA	NA	NA	NA	NA
52	G056	G056	Pos	Pos	Pos	Pos	NA	NA	NA	NA	Mtb	1	1	1	1	1	1	1	1	1	Yes	15	MUT1	WT1	NA	NA	NA	NA	NA	NA	NA	NA	NA	NA	NA	NA	NA	NA	NA	NA	NA	NA	NA	NA	NA	NA	NA	NA	NA
53	G057	G057	Pos	Pos	Pos	Pos	NA	NA	NA	NA	Mtb	1	1	1	1	1	1	1	1	1	Yes	15	MUT1	WT1	NA	NA	NA	NA	NA	NA	NA	NA	NA	NA	NA	NA	NA	NA	NA	NA	NA	NA	NA	NA	NA	NA	NA	NA	NA
54	G058	G058	Pos	Pos	Pos	Pos	NA	NA	NA	NA	Mtb	1	1	1	1	1	1	1	1	1	Yes	15	MUT1	WT1	NA	NA	NA	NA	NA	NA	NA	NA	NA	NA	NA	NA	NA	NA	NA	NA	NA	NA	NA	NA	NA	NA	NA	NA	NA
55	G059	G059	Pos	Pos	Pos	Pos	NA	NA	NA	NA	Mtb	1	1	1	1	1	1	1	1	1	Yes	15	MUT1	WT1	NA	NA	NA	NA	NA	NA	NA	NA	NA	NA	NA	NA	NA	NA	NA	NA	NA	NA	NA	NA	NA	NA	NA	NA	NA
56	G060	G060	Pos	Pos	Pos	Pos	NA	NA	NA	NA	Mtb	1	1	1	1	1	1	1	1	1	Yes	15	MUT1	WT1	NA	NA	NA	NA	NA	NA	NA	NA	NA	NA	NA	NA	NA	NA	NA	NA	NA	NA	NA	NA	NA	NA	NA	NA	NA
57	G061	G061	Pos	Pos	Pos	Pos	NA	NA	NA	NA	Mtb	1	1	0	1	0	1	0	1	0	Yes	15	None	None	NA	NA	NA	NA	NA	NA	NA	NA	NA	NA	NA	NA	NA	NA	NA	NA	NA	NA	NA	NA	NA	NA	NA	NA	NA
58	G062	G062	Pos	Pos	Pos	Pos	NA	NA	NA	NA	Mtb	1	0	0	0	0	0	0	0	0	Yes	15	None	None	NA	NA	NA	NA	NA	NA	NA	NA	NA	NA	NA	NA	NA	NA	NA	NA	NA	NA	NA	NA	NA	NA	NA	NA	NA
59	G063	G063	Pos	Pos	Pos	Pos	NA	NA	NA	NA	Mtb	1	0	1	0	1	0	1	0	1	Yes	15	None	WT1	NA	NA	NA	NA	NA	NA	NA	NA	NA	NA	NA	NA	NA	NA	NA	NA	NA	NA	NA	NA	NA	NA	NA	NA	NA
60	G064	G064	Pos	Pos	Pos	Pos	NA	NA	NA	NA	Mtb	1	0	0	0	0	0	0	0	0	Yes	15	None	None	NA	NA	NA	NA	NA	NA	NA	NA	NA	NA	NA	NA	NA	NA	NA	NA	NA	NA	NA	NA	NA	NA	NA	NA	NA
61	G065	G065	Pos	Pos	Pos	Pos	NA	NA	NA	NA	Mtb	1	0	0	0	0	0	0	0	0	Yes	15	None	None	NA	NA	NA	NA	NA	NA	NA	NA	NA	NA	NA	NA	NA	NA	NA	NA	NA	NA	NA	NA	NA	NA	NA	NA	NA
62	G066	G066	Pos	Pos	Pos	Pos	NA	NA	NA	NA	Mtb	1	1	1	1	1	1	1	1	1	Yes	15	MUT1	WT1	NA	NA	NA	NA	NA	NA	NA	NA	NA	NA	NA	NA	NA	NA	NA	NA	NA	NA	NA	NA	NA	NA	NA	NA	NA
63	G067	G067	Pos	Pos	Pos	Pos	NA	NA	NA	NA	Mtb	1	1	1	1	1	1	1	1	1	Yes	15	MUT1	WT1	NA	NA	NA	NA	NA	NA	NA	NA	NA	NA	NA	NA	NA	NA	NA	NA	NA	NA	NA	NA	NA	NA	NA	NA	NA
64	G068	G068	Pos	Pos	Pos	Pos	NA	NA	NA	NA	Mtb	1	0	1	0	1	0	1	0	1	Yes	15	MUT1	WT1	NA	NA	NA	NA	NA	NA	NA	NA	NA	NA	NA	NA	NA	NA	NA	NA	NA	NA	NA	NA	NA	NA	NA	NA	NA
65	G069	G069	Pos	Pos	Pos	Pos	NA	NA	NA	NA	Mtb	1	0	1	0	1	0	1	0	1	Yes	15	None	WT1	NA	NA	NA	NA	NA	NA	NA	NA	NA	NA	NA	NA	NA	NA	NA	NA	NA	NA	NA	NA	NA	NA	NA	NA	NA
66	G070	G070	Pos	Pos	Pos	Pos	NA	NA	NA	NA	Mtb	1	1	0	1	0	1	1	1	1	Yes	15	None	None	NA	NA	NA	NA	NA	NA	NA	NA	NA	NA	NA	NA	NA	NA	NA	NA	NA	NA	NA	NA	NA	NA	NA	NA	NA
67	G071	G071	Pos	Pos	Pos	Pos	NA	NA	NA	NA	Mtb	1	1	1	1	1	0	1	1	1	Yes	15	None	WT1	NA	NA	NA	NA	NA	NA	NA	NA	NA	NA	NA	NA	NA	NA	NA	NA	NA	NA	NA	NA	NA	NA	NA	NA	NA
68	G072	G072	Pos	Pos	Pos	Pos	NA	NA	NA	NA	Mtb	1	1	0	1	0	1	0	1	0	Yes	15	None	None	NA	NA	NA	NA	NA	NA	NA	NA	NA	NA	NA	NA	NA	NA	NA	NA	NA	NA	NA	NA	NA	NA	NA	NA	NA
69	G073	G073	Pos	Pos	Pos	Pos	NA	NA	NA	NA	Mtb	1	1	0	1	0	1	1	1	1	Yes	15	None	None	NA	NA	NA	NA	NA	NA	NA	NA	NA	NA	NA	NA	NA	NA	NA	NA	NA	NA	NA	NA	NA	NA	NA	NA	NA
70	G074	G074	Pos	Pos	Pos	Pos	NA	NA	NA	NA	Mtb	1	1	1	1	1	1	1	1	1	Yes	15	MUT1	WT1	NA	NA	NA	NA	NA	NA	NA	NA	NA	NA	NA	NA	NA	NA	NA	NA	NA	NA	NA	NA	NA	NA	NA	NA	NA
71	G075	G075	Pos	Pos	Pos	Pos	NA	NA	NA	NA	Mtb	1	0	0	0	0	0	0	0	0	Yes	15	None	None	NA	NA	NA	NA	NA	NA	NA	NA	NA	NA	NA	NA	NA	NA	NA	NA	NA	NA	NA	NA	NA	NA	NA	NA	NA
72	G076	G076	Pos	Pos	Pos	Pos	NA	NA	NA	NA	Mtb	1	0	0	0	0	0	0	0	0	Yes	15	None	None	NA	NA	NA	NA	NA	NA	NA	NA	NA	NA	NA	NA	NA	NA	NA	NA	NA	NA	NA	NA	NA	NA	NA	NA	NA
73	G077	G077	Pos	Pos	Pos	Pos	NA	NA	NA	NA	Mtb	1	1	0	1	0	1	0	1	0	Yes	15	None	None	NA	NA	NA	NA	NA	NA	NA	NA	NA	NA	NA	NA	NA	NA	NA	NA	NA	NA	NA	NA	NA	NA	NA	NA	NA
74	G078	G078	Pos	Pos	Pos	Pos	NA	NA	NA	NA	Mtb	1	1	1	1	1	1	1	1	1	Yes	15	MUT1	WT1	NA	NA	NA	NA	NA	NA	NA	NA	NA	NA	NA	NA	NA	NA	NA	NA	NA	NA	NA	NA	NA	NA	NA	NA	NA
75	G079	G079	Pos	Pos	Pos	Pos	NA	NA	NA	NA	Mtb	1	0	0	0	0	0	0	0	0	Yes	15	None	None	NA	NA	NA	NA	NA	NA	NA	NA	NA	NA	NA	NA	NA	NA	NA	NA	NA	NA	NA	NA	NA	NA	NA	NA	NA
76	G080	G080	Pos	Pos	Pos	Pos	NA	NA	NA	NA	Mtb	1	1	1	1	1	1	1	1	1	Yes	15	MUT1	WT1	NA	NA	NA	NA	NA	NA	NA	NA	NA	NA	NA	NA	NA	NA	NA	NA	NA	NA	NA	NA	NA	NA	NA	NA	NA
77	G081	G081	Pos	Pos	Pos	Pos	NA	NA	NA	NA	Mtb	1	0	0	0	0	0	0	0	0	Yes	15	None	None	NA	NA	NA	NA	NA	NA	NA	NA	NA	NA	NA	NA	NA	NA	NA	NA	NA	NA	NA	NA	NA	NA	NA	NA	NA
78	G082	G082	Pos	Pos	Pos	Pos	NA	NA	NA	NA	Mtb	1	0	1	0	1	0	1	0	1	Yes	15	MUT1	WT1	NA	NA	NA	NA	NA	NA	NA	NA	NA	NA	NA	NA	NA	NA	NA	NA	NA	NA	NA	NA	NA	NA	NA	NA	NA
79	G083	G083	Pos	Pos	Pos	Pos	NA	NA	NA	NA	Mtb	1	1	1	1	1	1	1	1	1	Yes	15	MUT1	WT1	NA	NA	NA	NA	NA	NA	NA	NA	NA	NA	NA	NA	NA	NA	NA	NA	NA	NA	NA	NA	NA	NA	NA	NA	NA
80	G084	G084	Pos	Pos	Pos	Pos	NA	NA	NA	NA	Mtb	1	0	0	0	0	0	0	0	0	Yes	15	None	None	NA	NA	NA	NA	NA	NA	NA	NA	NA	NA	NA	NA	NA	NA	NA	NA	NA	NA	NA	NA	NA	NA	NA	NA	NA
81	G085	G085	Pos	Pos	Pos	Pos	NA	NA	NA	NA	Mtb	1	1	1	1	1	1	1	1	1	Yes	15	MUT1	WT1	NA	NA	NA	NA	NA	NA	NA	NA	NA	NA	NA	NA	NA	NA	NA	NA	NA	NA	NA	NA	NA	NA	NA	NA	NA
82	G086	G086	Pos	Pos	Pos	Pos	NA	NA	NA	NA	Mtb	1	0	0	0	0	0	0	0	0	Yes	15	None	None	NA	NA	NA	NA	NA	NA	NA	NA	NA	NA	NA	NA	NA	NA	NA	NA	NA	NA	NA	NA	NA	NA	NA	NA	NA
83	G087	G087	Pos	Pos	Pos	Pos	NA	NA	NA	NA	Mtb	1	1	1	1	1	1	1	1	1	Yes	15	MUT1	WT1	NA	NA	NA	NA	NA	NA	NA	NA	NA	NA	NA	NA	NA	NA	NA	NA	NA	NA	NA	NA	NA	NA	NA	NA	NA
84	G088	G088	Pos	Pos	Pos	Pos	NA	NA	NA	NA	Mtb	1	1	1	1	1	1	1	1	1	Yes	15	MUT1	WT1	NA	NA	NA	NA	NA	NA	NA	NA	NA	NA	NA	NA	NA	NA	NA	NA	NA	NA	NA	NA	NA	NA	NA	NA	NA
85	G089	G089	Pos	Pos	Pos	Pos	NA	NA	NA	NA	Mtb	1	0	0	0	0	0	0	0	0	Yes	15	None	None	NA	NA	NA	NA	NA	NA	NA	NA	NA	NA	NA	NA	NA	NA	NA	NA	NA	NA	NA	NA	NA	NA	NA	NA	NA
86	G090	G090	Pos	Pos	Pos	Pos	NA	NA	NA	NA	Mtb	1	1	0	1	0	1	0	1	0	Yes	15	None	None	NA	NA	NA	NA	NA	NA	NA	NA	NA	NA	NA	NA	NA	NA	NA	NA	NA	NA	NA	NA	NA	NA	NA	NA	NA
87	G091	G091	Pos	Pos	Pos	Pos	NA	NA	NA	NA	Mtb	1	1	0	1	0	1	1	1	1	Yes	15	None	None	NA	NA	NA	NA	NA	NA	NA	NA	NA	NA	NA	NA	NA	NA	NA	NA	NA	NA	NA	NA	NA	NA	NA	NA	NA
88	G092	G092	Pos	Pos	Pos	Pos	NA	NA	NA	NA	Mtb	1	1	1	1	1	1	1	1	1	Yes	15	MUT1	WT1	NA	NA	NA	NA	NA	NA	NA	NA	NA	NA	NA	NA	NA	NA	NA	NA	NA	NA	NA	NA	NA	NA	NA	NA	NA
89	G093	G093	Pos	Pos	Pos	Pos	NA	NA	NA	NA	Mtb	1	0	1	0	1	0	1	0	1	Yes	15	MUT1	WT1	NA	NA	NA	NA	NA	NA	NA	NA	NA	NA	NA	NA	NA	NA	NA	NA	NA	NA	NA	NA	NA	NA	NA	NA	NA
90	G094	G094	Pos	Pos	Pos	Pos	NA	NA	NA	NA	Mtb	1	1	0	1	0	1	0	1	0	Yes	15	None	None	NA	NA	NA	NA	NA	NA	NA	NA	NA	NA	NA	NA	NA	NA	NA	NA	NA	NA	NA	NA	NA	NA	NA	NA	NA
91	G095	G095	Pos	Pos	Pos	Pos	NA	NA	NA	NA	Mtb	1	0	0	0	0	0	0	0	0	Yes	15	None	None	NA	NA	NA	NA	NA	NA	NA	NA	NA	NA	NA	NA	NA	NA	NA	NA	NA	NA	NA	NA	NA	NA	NA	NA	NA
92	G096	G096	Pos	Pos	Pos	Pos	NA	NA	NA	NA	Mtb	1	0	1	0	1	0	1	0	1	Yes	15	None	WT1	NA	NA	NA	NA	NA	NA	NA	NA	NA	NA	NA	NA	NA	NA	NA	NA	NA	NA	NA	NA	NA	NA	NA	NA	NA
93	G097	G097	Pos	Pos	Pos	Pos	NA	NA	NA	NA	Mtb	1	0	0	0	0	0	0	0	0	Yes	15	None	None	NA	NA	NA	NA	NA	NA	NA	NA	NA	NA	NA	NA	NA	NA	NA	NA	NA	NA	NA	NA	NA	NA	NA	NA	NA
94	G098	G098	Pos	Pos	Pos	Pos	NA	NA	NA	NA	Mtb	1	0	0	0	0	0	0	0	0	Yes	15	None	None	NA	NA	NA	NA	NA	NA	NA	NA	NA	NA	NA	NA	NA	NA	NA	NA	NA	NA	NA	NA	NA	NA	NA	NA	NA
95	G099	G099	Pos	Pos	Pos	Pos	NA	NA	NA	NA	Mtb	1	0	1	0	1	0	1	0	1	Yes	15	None	None	NA	NA	NA	NA	NA	NA	NA	NA	NA	NA	NA	NA	NA	NA	NA	NA	NA	NA	NA	NA	NA	NA	NA	NA	NA
96	G100	G100	Pos	Pos	Pos	Pos	NA	NA	NA	NA	Mtb	1	1	1	1	1	1	1	1	1	Yes	15	MUT1	WT1	NA	NA	NA	NA	NA	NA	NA	NA	NA	NA	NA	NA	NA	NA	NA	NA	NA	NA	NA	NA	NA	NA	NA	NA	NA
97	G101	G101	Pos	Pos	Pos	Pos	NA	NA	NA	NA	Mtb	1	0	1	0	1	0	1	0	1	Yes	15	MUT1	WT1	NA	NA	NA	NA	NA	NA	NA	NA	NA	NA	NA	NA	NA	NA	NA	NA	NA	NA	NA	NA	NA	NA	NA	NA	NA
98	G102	G102	Pos	Pos	Pos	Pos	NA	NA	NA	NA	Mtb	1	0	0	0	0	0	0	0	0	Yes	15	None	None	NA	NA	NA	NA	NA	NA	NA	NA	NA	NA	NA	NA	NA	NA	NA	NA	NA	NA	NA	NA	NA	NA	NA	NA	NA
99	G103	G103	Pos	Pos	Pos	Pos	NA	NA	NA	NA	Mtb	1	1	1	1	1	1	1	1	1	Yes	15	MUT1	WT1	NA	NA	NA	NA	NA	NA	NA	NA	NA	NA	NA	NA	NA	NA	NA	NA	NA	NA	NA	NA	NA	NA	NA	NA	NA
100	G104	G104	Pos	Pos	Pos	Pos	NA	NA	NA	NA	Mtb	1	0	0	0	0	0	0	0	0	Yes	15	None	None	NA	NA	NA	NA	NA	NA	NA	NA	NA	NA	NA	NA	NA	NA	NA	NA	NA	NA	NA	NA	NA	NA	NA	NA	NA
101	G105	G105	Pos	Pos	Pos	Pos	NA	NA	NA	NA	Mtb	1	1	1	1	1	1	1	1	1	Yes	15	MUT1	WT1	NA	NA	NA	NA	NA	NA	NA	NA	NA	NA	NA	NA	NA	NA	NA	NA	NA	NA	NA	NA	NA	NA	NA	NA	NA
102	G106	G106	Pos	Pos	Pos	Pos	NA	NA	NA	NA	Mtb	1	1	1	1	1	1	1	1	1	Yes	15	MUT1	WT1	NA	NA	NA	NA	NA	NA	NA	NA	NA	NA	NA	NA	NA	NA	NA	NA	NA	NA	NA	NA	NA	NA	NA	NA	NA
103	G107	G107	Pos	Pos	Pos	Pos	NA	NA	NA	NA	Mtb	1	1	1	1	1	1	1	1	1	Yes	15	None	WT1	NA	NA	NA	NA	NA	NA	NA	NA	NA	NA	NA	NA	NA	NA	NA	NA	NA	NA	NA	NA	NA	NA	NA	NA	NA
104	G108	G108	Pos	Pos	Pos	Pos	NA	NA	NA	NA	Mtb	1	1	1	1	1	1	1	1	1	Yes	15	MUT1	WT1	NA	NA	NA	NA	NA	NA	NA	NA	NA	NA	NA	NA	NA	NA	NA	NA	NA	NA	NA	NA	NA	NA	NA	NA	NA
105	G109	G109	Pos	Pos	Pos	Pos	NA	NA	NA	NA	Mtb	1	1	1	1	1	1	1	1	1	Yes	15	MUT1	WT1	NA	NA	NA	NA	NA	NA	NA	NA	NA	NA	NA	NA	NA	NA	NA	NA	NA	NA	NA	NA	NA	NA	NA	NA	NA
106	G110	G110	Pos	Pos	Pos	Pos	NA	NA	NA	NA	Mtb	1	0	0	0	0	0	0	0	0	Yes	15	None	None	NA	NA	NA	NA	NA	NA	NA	NA	NA	NA	NA	NA	NA	NA	NA	NA	NA	NA	NA	NA	NA	NA	NA	NA	NA
107	G111	G111	Pos	Pos	Pos	Pos	NA	NA	NA	NA	Mtb	1	0	0	0	0	0	0	0	0	Yes	15	None	None	NA	NA	NA	NA	NA	NA	NA	NA	NA	NA	NA	NA	NA	NA	NA	NA	NA	NA	NA	NA	NA	NA	NA	NA	NA
108	G112	G112	Pos	Pos	Pos	Pos	NA	NA	NA	NA	Mtb	1	0	1	0	1	0	1	0	1	Yes	15	MUT1	WT1	NA	NA	NA	NA	NA	NA	NA	NA	NA	NA	NA	NA	NA	NA	NA	NA	NA	NA	NA	NA	NA	NA	NA	NA	NA
109	G113	G113	Pos	Pos	Pos	Pos	NA	NA	NA	NA	Mtb	1	0	1	0	1	0	1	0	1	Yes	15	MUT1	WT1	NA	NA	NA	NA	NA	NA	NA	NA	NA	NA	NA	NA	NA	NA	NA	NA	NA	NA	NA	NA	NA	NA	NA	NA	NA
110	G114	G114	Pos	Pos	Pos	Pos	NA	NA	NA	NA	Mtb	1	1	1	1	1	1	1	1	1	Yes	15	None	None	NA	NA	NA	NA	NA	NA	NA	NA	NA	NA	NA	NA	NA	NA	NA	NA	NA	NA	NA	NA	NA	NA	NA	NA	NA
111	G115	G115	Pos	Pos	Pos	Pos	NA	NA	NA	NA	Mtb	1	1	0	1	0	1	0	1	0	Yes	15	None	None	NA	NA	NA	NA	NA	NA	NA	NA	NA	NA	NA	NA	NA	NA	NA	NA	NA	NA	NA	NA	NA	NA	NA	NA	NA
112	G116	G116	Pos	Pos	Pos	Pos	NA	NA	NA	NA	Mtb	1	0	0	0	0	0	1	0	1	Yes	15	None	None	NA	NA	NA	NA	NA	NA	NA	NA	NA	NA	NA	NA	NA	NA	NA	NA	NA	NA	NA	NA	NA	NA	NA	NA	NA
113	G117	G117	Pos	Pos	Pos	Pos	NA	NA	NA	NA	Mtb	1	0	0	0	0	0	0	0	0	Yes	15	None	None	NA	NA	NA	NA	NA	NA	NA	NA	NA	NA	NA	NA	NA	NA	NA	NA	NA	NA	NA	NA	NA	NA	NA	NA	NA
114	G118	G118	Pos	Pos	Pos	Pos	NA	NA	NA	NA	Mtb	1	0	0	0	0	0	1	0	1	Yes	15	None	None	NA	NA	NA	NA	NA	NA	NA	NA	NA	NA	NA	NA	NA	NA	NA	NA	NA	NA	NA	NA	NA	NA	NA	NA	NA
115	G119	G119	Pos	Pos	Pos	Pos	NA	NA	NA	NA	Mtb	1	0	0	0	0	0	0	0	0	Yes	15	None	None	NA	NA	NA	NA	NA	NA	NA	NA	NA	NA	NA	NA	NA	NA	NA	NA	NA	NA	NA	NA	NA	NA	NA	NA	NA
116	G120	G120	Pos	Pos	Pos	Pos	NA	NA	NA	NA	Mtb	1	1	1	1	1	1	1	1	1	Yes	15	MUT1	WT1	NA	NA	NA	NA	NA	NA	NA	NA	NA	NA	NA	NA	NA	NA	NA	NA	NA	NA	NA	NA	NA	NA	NA	NA	NA
117	G121	G121	Pos	Pos	Pos	Pos	NA	NA	NA	NA	Mtb	1	1	1	1	1	1	1	1	1	Yes	15	MUT1	WT1	NA	NA	NA	NA	NA	NA	NA	NA	NA	NA	NA	NA	NA	NA	NA	NA	NA	NA	NA	NA	NA	NA	NA	NA	NA
118	G122	G122	Pos	Pos	Pos	Pos	NA	NA	NA	NA	Mtb	1	1	1	1	1	1	1	1	1	Yes	15	MUT1	WT1	NA	NA	NA	NA	NA	NA	NA	NA	NA	NA	NA	NA	NA	NA	NA	NA	NA	NA	NA	NA	NA	NA	NA	NA	NA
119	G123	G123	Pos	Pos	Pos	Pos	NA	NA	NA	NA	Mtb	1	0	1	0	1	0	1	0	1	Yes	15	MUT1	WT1	NA	NA	NA	NA	NA	NA	NA	NA	NA	NA	NA	NA	NA	NA	NA	NA	NA	NA	NA	NA	NA	NA	NA	NA	NA
120	G124	G124	Pos	Pos	Pos	Pos	NA	NA	NA	NA	Mtb	1	0	1	0	1	0	1	0	1	Yes	15	None	None	NA	NA	NA	NA	NA	NA	NA	NA	NA	NA	NA	NA	NA	NA	NA	NA	NA	NA	NA	NA	NA	NA	NA	NA	NA
121	G125	G125	Pos	Pos	Pos	Pos	NA	NA	NA	NA	Mtb	1	0	1	0	1	0	1	0	1	Yes	15	None	None	NA	NA	NA	NA	NA	NA	NA	NA	NA	NA	NA	NA	NA	NA	NA	NA	NA	NA	NA	NA	NA	NA	NA	NA	NA
122	G126	G126	Pos	Pos	Pos	Pos	NA	NA	NA	NA	Mtb	1	0	1	0	1	1	1	1	1	Yes	15	None	None	NA	NA	NA	NA	NA	NA	NA	NA	NA	NA	NA	NA	NA	NA	NA	NA	NA	NA	NA	NA	NA	NA	NA	NA	NA
123	G127	G127	Pos	Pos	Pos	Pos	NA	NA	NA	NA	Mtb	1	1	1	1	1	1	1	1	1	Yes	15	MUT1	WT1	NA	NA	NA	NA	NA	NA	NA	NA	NA	NA	NA	NA	NA	NA	NA	NA	NA	NA	NA	NA	NA	NA	NA	NA	NA
124	G128	G128	Pos	Pos	Pos	Pos	NA	NA	NA	NA	Mtb	1	1	1	1	1	1	1	1	1	Yes	15	MUT1	WT1	NA	NA	NA	NA	NA	NA	NA	NA	NA	NA	NA	NA	NA	NA	NA	NA	NA	NA	NA	NA	NA	NA	NA	NA	NA
125	G129	G129	Pos	Pos	Pos	Pos	NA	NA	NA	NA	Mtb	1	1	1	1	1	1	1	1	1	Yes	15	MUT1	WT1	NA	NA	NA	NA	NA	NA	NA	NA	NA	NA	NA	NA	NA	NA	NA	NA	NA	NA	NA	NA	NA	NA	NA	NA	NA
126	G130	G130	Pos	Pos	Pos	Pos	NA	NA	NA	NA	Mtb	1	1	1	1	1	1	1	1	1	Yes	15	MUT1	WT1	NA	NA	NA	NA	NA	NA	NA	NA	NA	NA	NA	NA	NA	NA	NA	NA	NA	NA	NA	NA	NA	NA	NA	NA	NA
127	G131	G131	Pos	Pos	Pos	Pos	NA	NA	NA	NA	Mtb	1	0	1	0	1	0	1	0	1	Yes	15	MUT1	WT1	NA	NA	NA	NA	NA	NA	NA	NA	NA	NA	NA	NA	NA	NA	NA	NA	NA	NA	NA	NA	NA	NA	NA	NA	NA
128	G132	G132	Pos	Pos	Pos	Pos	NA	NA	NA	NA	Mtb	1	1	1	1	1	1	1	1	1	Yes	15	MUT1	WT1	NA	NA	NA	NA	NA	NA	NA	NA	NA	NA	NA	NA	NA	NA	NA	NA	NA	NA	NA	NA	NA	NA	NA	NA	NA
129	G133	G133	Pos	Pos	Pos	Pos	NA	NA	NA	NA	Mtb	1	0	0	0	0	0	0	0	0	Yes	15	None	None	NA	NA	NA	NA	NA	NA	NA	NA	NA	NA	NA	NA	NA	NA	NA	NA	NA	NA	NA	NA	NA	NA	NA	NA	NA
130	G134	G134	Pos	Pos	Pos	Pos	NA	NA	NA	NA	Mtb	1	1	0	1	0	1	1	1	1	Yes	15	None	None	NA	NA	NA	NA	NA	NA	NA	NA	NA	NA	NA	NA	NA	NA	NA	NA	NA	NA	NA	NA	NA	NA	NA	NA	NA
131	G135	G135	Pos	Pos	Pos	Pos	NA	NA	NA	NA	Mtb	1	1	1	1	1	1	1	1	1	Yes	15	MUT1	WT1	NA	NA	NA	NA	NA	NA	NA	NA	NA	NA	NA	NA	NA	NA	NA	NA	NA	NA	NA	NA	NA	NA	NA	NA	NA
132	G136	G136	Pos	Pos	Pos	Pos	NA	NA	NA	NA	Mtb	1	1	1	1	1	1	1	1	1	Yes	15	MUT1	WT1	NA	NA	NA	NA	NA	NA	NA	NA	NA	NA	NA	NA	NA	NA	NA	NA	NA	NA	NA	NA	NA	NA	NA	NA	NA
133	G137	G137	Pos	Pos	Pos	Pos	NA	NA	NA	NA	Mtb	1	0	0	0	0	0	0	0	0	Yes	15	None	None	NA	NA	NA	NA	NA	NA	NA	NA	NA	NA	NA	NA	NA	NA	NA	NA	NA	NA	NA	NA	NA	NA	NA	NA	NA
134	G138	G138	Pos	Pos	Pos	Pos	NA	NA	NA	NA	Mtb	1	0	0	0	0	0	0	0	0	Yes	15	None	None	NA	NA	NA	NA	NA	NA	NA	NA	NA	NA	NA	NA	NA	NA	NA	NA	NA	NA	NA	NA	NA	NA	NA	NA	NA
135	G139	G139	Pos	Pos	Pos	Pos	NA	NA	NA	NA	Mtb	1	0	0	0	0	0	0	0	0	Yes	15	None	None	NA	NA	NA	NA	NA	NA	NA	NA	NA	NA	NA	NA	NA	NA	NA	NA	NA	NA	NA	NA	NA	NA	NA	NA	NA
136	G140	G140	Pos	Pos	Pos	Pos	NA	NA	NA	NA	Mtb	1	1	1	1	1	1	1	1	1	Yes	15	MUT1	WT1	NA	NA	NA	NA	NA	NA	NA	NA	NA	NA	NA	NA	NA	NA	NA	NA	NA	NA	NA	NA	NA	NA	NA	NA	NA
137	G141	G141	Pos	Pos	Pos	Pos	NA	NA	NA	NA	Mtb	1	1	1	1	1	1	1	1	1	Yes	15	MUT1	WT1	NA	NA	NA	NA	NA	NA	NA	NA	NA	NA	NA	NA	NA	NA	NA	NA	NA	NA	NA	NA	NA	NA	NA	NA	NA
138	G142	G142	Pos	Pos	Pos	Pos	NA	NA	NA	NA	Mtb	1	1	1	1	1	1	1	1	1	Yes	15	None	WT1	NA	NA	NA	NA	NA	NA	NA	NA	NA	NA	NA	NA	NA	NA	NA	NA	NA	NA	NA	NA	NA	NA	NA	NA	NA
139	G143	G143	Pos	Pos	Pos	Pos	NA	NA	NA	NA	Mtb	1	0	0	0	0	0	0	0	0	Yes	15	None	None	NA	NA	NA	NA	NA	NA	NA	NA	NA	NA	NA	NA	NA	NA	NA	NA	NA	NA	NA	NA	NA	NA	NA	NA	NA
140	G144	G144	Pos	Pos	Pos	Pos	NA	NA	NA	NA	Mtb	1	0	0	0	0	1	0	1	0	Yes	15	None	None	NA	NA	NA	NA	NA	NA	NA	NA	NA	NA	NA	NA	NA	NA	NA	NA	NA	NA	NA	NA	NA	NA	NA	NA	NA
141	G145	G145	Pos	Pos	Pos	Pos	NA	NA	NA	NA	Mtb	1	0	0	0	0	0	0	0	0	Yes	15	None	None	NA	NA	NA	NA	NA	NA	NA	NA	NA	NA	NA	NA	NA	NA	NA	NA	NA	NA	NA	NA	NA	NA	NA	NA	NA
142	G146	G146	Pos	Pos	Pos	Pos	NA	NA	NA	NA	Mtb	1	1	1	1	1	1	1	1	1	Yes	15	MUT1	WT1	NA	NA	NA	NA	NA	NA	NA	NA	NA	NA	NA	NA	NA	NA	NA	NA	NA	NA	NA	NA	NA	NA	NA	NA	NA
143	G147	G147	Pos	Pos	Pos	Pos	NA	NA	NA	NA	Mtb	1	0	0	0	0	0	0	0	0	Yes	15	None	None	NA	NA	NA	NA	NA	NA	NA	NA	NA	NA	NA	NA	NA	NA	NA	NA	NA	NA	NA	NA	NA	NA	NA	NA	NA
144	G148	G148	Pos	Pos	Pos	Pos	NA	NA	NA	NA	Mtb	1	0	1	0	1	1	1	1	1	Yes	15	None	None	NA	NA	NA	NA	NA	NA	NA	NA	NA	NA	NA	NA	NA	NA	NA	NA	NA	NA	NA	NA	NA	NA	NA	NA	NA
145	G149	G149	Pos	Pos	Pos	Pos	NA	NA	NA	NA	Mtb	1	0	1	0	1	0	1	0	1	Yes	15	MUT1	WT1	NA	NA	NA	NA	NA	NA	NA	NA	NA	NA	NA	NA	NA	NA	NA	NA	NA	NA	NA	NA	NA	NA	NA	NA	NA
146	G150	G150	Pos	Pos	Pos	Pos	NA	NA	NA	NA	Mtb	1	1	1	1	1	1	1	1	1	Yes	15	None	None	NA	NA	NA	NA	NA	NA	NA	NA	NA	NA	NA	NA	NA	NA	NA	NA	NA	NA	NA	NA	NA	NA	NA	NA	NA
147	G151	G151	Pos	Pos	Pos	Pos	NA	NA	NA	NA	Mtb	1	0	0	0	0	0	0	0	0	Yes	15	None	None	NA	NA	NA	NA	NA	NA	NA	NA	NA	NA	NA	NA	NA	NA	NA	NA	NA	NA	NA	NA	NA	NA	NA	NA	NA
148	G152	G152	Pos	Pos	Pos	Pos	NA	NA	NA	NA	Mtb	1	0	0	0	0	0	0	0	0	Yes	15	None	None	NA	NA	NA	NA	NA	NA	NA	NA	NA	NA	NA	NA	NA	NA	NA	NA	NA	NA	NA	NA	NA	NA	NA	NA	NA
149	G153	G153	Pos	Pos	Pos	Pos	NA	NA	NA	NA	Mtb	1	1	1	1	1	1	1	1	1	Yes	15	MUT1	WT1	NA	NA	NA	NA	NA	NA	NA	NA	NA	NA	NA	NA	NA	NA	NA	NA	NA	NA	NA	NA	NA	NA	NA	NA	NA
150	G154	G154	Pos	Pos	Pos	Pos	NA	NA	NA	NA	Mtb	1	0	1	0	1	0	1	0	1	Yes	15	None	None	NA	NA	NA	NA	NA	NA	NA	NA	NA	NA	NA	NA	NA	NA	NA	NA	NA	NA	NA	NA	NA	NA	NA	NA	NA
151	G155	G155	Pos	Pos	Pos	Pos	NA	NA	NA	NA	Mtb	1	1	1	1	1	1	1	1	1	Yes	15	MUT1	WT1	NA	NA	NA	NA	NA	NA	NA	NA	NA	NA	NA	NA	NA	NA	NA	NA	NA	NA	NA	NA	NA	NA	NA	NA	NA
152	G156	G156	Pos	Pos	Pos	Pos	NA	NA	NA	NA	Mtb	1	1	1	1	1	1	1	1	1	Yes	15	MUT1	WT1	NA	NA	NA	NA	NA	NA	NA	NA	NA	NA	NA	NA	NA	NA	NA	NA	NA	NA	NA	NA	NA	NA	NA	NA	NA
153	G157	G157	Pos	Pos	Pos	Pos	NA	NA	NA	NA	Mtb	1	1	1	1	1	1	1	1	1	Yes	15	None	None	NA	NA	NA	NA	NA	NA	NA	NA	NA	NA	NA	NA	NA	NA	NA	NA	NA	NA	NA	NA	NA	NA	NA	NA	NA
154	G158	G158	Pos	Pos	Pos	Pos	NA	NA	NA	NA	Mtb	1	0	1	0	1	0	1	0	1	Yes	15	None	WT1	NA	NA	NA	NA	NA	NA	NA	NA	NA	NA	NA	NA	NA	NA	NA	NA	NA	NA	NA	NA	NA	NA	NA	NA	NA
155	G159	G159	Pos	Pos	Pos	Pos	NA	NA	NA	NA	Mtb	1	0	0	0	0	0	0	0	0	Yes	15	MUT1	WT1	NA	NA	NA	NA	NA	NA	NA	NA	NA	NA	NA	NA	NA	NA	NA	NA	NA	NA	NA	NA	NA	NA	NA	NA	NA
156	G160	G160	Pos	Pos	Pos	Pos	NA	NA	NA	NA	Mtb	1	0	0	0	0	0	0	0	0	Yes	15	None	None	NA	NA	NA	NA	NA	NA	NA	NA	NA	NA	NA	NA	NA	NA	NA	NA	NA	NA	NA	NA	NA	NA	NA	NA	NA
157	G161	G161	Pos	Pos	Pos	Pos	NA	NA	NA	NA	Mtb	1	0	0	0	0	0	0	0	0	Yes	15	None	None	NA	NA	NA	NA	NA	NA	NA	NA	NA	NA	NA	NA	NA	NA	NA	NA	NA	NA	NA	NA	NA	NA	NA	NA	NA
158	G162	G162	Pos	Pos	Pos	Pos	NA	NA	NA	NA	M. lentiflavum	0	NA	NA	NA	NA	NA	NA	NA	NA	No	15	MUT1	WT1	NA	NA	NA	NA	NA	NA	NA	NA	NA	NA	NA	NA	NA	NA	NA	NA	NA	NA	NA	NA	NA	NA	NA	NA	NA
159	G163	G163	Pos	Pos	Pos	Pos	NA	NA	NA	NA	Mtb	1	0	0	0	0	0	0	0	0	Yes	15	None	None	NA	NA	NA	NA	NA	NA	NA	NA	NA	NA	NA	NA	NA	NA	NA	NA	NA	NA	NA	NA	NA	NA	NA	NA	NA
160	G164	G164	Pos	Pos	Pos	Pos	NA	NA	NA	NA	M. chelonae	0	NA	NA	NA	NA	NA	NA	NA	NA	No	15	None	None	NA	NA	NA	NA	NA	NA	NA	NA	NA	NA	NA	NA	NA	NA	NA	NA	NA	NA	NA	NA	NA	NA	NA	NA	NA
161	G165	G165	Pos	Pos	Pos	Pos	NA	NA	NA	NA	Mtb	1	0	0	0	0	0	0	0	0	Yes	15	None	None	NA	NA	NA	NA	NA	NA	NA	NA	NA	NA	NA	NA	NA	NA	NA	NA	NA	NA	NA	NA	NA	NA	NA	NA	NA
162	G166	G166	Pos	Pos	Pos	Pos	NA	NA	NA	NA	M. borstelense	0	NA	NA	NA	NA	NA	NA	NA	NA	No	15	None	WT1	NA	NA	NA	NA	NA	NA	NA	NA	NA	NA	NA	NA	NA	NA	NA	NA	NA	NA	NA	NA	NA	NA	NA	NA	NA
163	G167	G167	Pos	Pos	Pos	Pos	NA	NA	NA	NA	Mtb	1	0	0	0	0	0	0	0	0	Yes	15	None	None	NA	NA	NA	NA	NA	NA	NA	NA	NA	NA	NA	NA	NA	NA	NA	NA	NA	NA	NA	NA	NA	NA	NA	NA	NA
164	G168	G168	Pos	Pos	Pos	Pos	NA	NA	NA	NA	M. szulgai	0	NA	NA	NA	NA	NA	NA	NA	NA	No	15	None	None	NA	NA	NA	NA	NA	NA	NA	NA	NA	NA	NA	NA	NA	NA	NA	NA	NA	NA	NA	NA	NA	NA	NA	NA	NA
165	G169	G169	Pos	Pos	Pos	Pos	NA	NA	NA	NA	Mtb	1	1	1	1	1	1	1	1	1	Yes	15	MUT1	WT1	NA	NA	NA	NA	NA	NA	NA	NA	NA	NA	NA	NA	NA	NA	NA	NA	NA	NA	NA	NA	NA	NA	NA	NA	NA
166	G170	G170	Pos	Pos	Pos	Pos	NA	NA	NA	NA	M. intracellulare	0	NA	NA	NA	NA	NA	NA	NA	NA	No	15	None	WT1	NA	NA	NA	NA	NA	NA	NA	NA	NA	NA	NA	NA	NA	NA	NA	NA	NA	NA	NA	NA	NA	NA	NA	NA	NA
167	G171	G171	Pos	Pos	Pos	Pos	NA	NA	NA	NA	Mtb	1	1	0	1	0	1	0	1	0	Yes	15	None	None	NA	NA	NA	NA	NA	NA	NA	NA	NA	NA	NA	NA	NA	NA	NA	NA	NA	NA	NA	NA	NA	NA	NA	NA	NA
168	G172	G172	Pos	Pos	Pos	Pos	NA	NA	NA	NA	M. terrae	0	NA	NA	NA	NA	NA	NA	NA	NA	No	15	None	WT1	NA	NA	NA	NA	NA	NA	NA	NA	NA	NA	NA	NA	NA	NA	NA	NA	NA	NA	NA	NA	NA	NA	NA	NA	NA
169	G173	G173	Pos	Pos	Pos	Pos	NA	NA	NA	NA	M. avium	0	NA	NA	NA	NA	NA	NA	NA	NA	No	15	NA	NA	NA	NA	NA	NA	NA	NA	NA	NA	NA	NA	NA	NA	NA	NA	NA	NA	NA	NA	NA	NA	NA	NA	NA	NA	NA
170	G174	G174	Pos	Pos	Pos	Pos	NA	NA	NA	NA	M. gordonae	0	NA	NA	NA	NA	NA	NA	NA	NA	No	15	None	WT1	NA	NA	NA	NA	NA	NA	NA	NA	NA	NA	NA	NA	NA	NA	NA	NA	NA	NA	NA	NA	NA	NA	NA	NA	NA
171	G177	G177	Pos	Pos	Pos	Pos	NA	NA	NA	NA	M. peregrinum	0	NA	NA	NA	NA	NA	NA	NA	NA	No	15	None	WT1	NA	NA	NA	NA	NA	NA	NA	NA	NA	NA	NA	NA	NA	NA	NA	NA	NA	NA	NA	NA	NA	NA	NA	NA	NA
172	G178	G178	Pos	Pos	Pos	Pos	NA	NA	NA	NA	Mtb	1	0	0	0	0	0	0	0	0	Yes	15	None	None	NA	NA	NA	NA	NA	NA	NA	NA	NA	NA	NA	NA	NA	NA	NA	NA	NA	NA	NA	NA	NA	NA	NA	NA	NA
173	G179	G179	Pos	Pos	Pos	Pos	NA	NA	NA	NA	Mtb	1	0	0	0	0	0	0	0	0	Yes	15	None	None	NA	NA	NA	NA	NA	NA	NA	NA	NA	NA	NA	NA	NA	NA	NA	NA	NA	NA	NA	NA	NA	NA	NA	NA	NA
174	G180	G180	Pos	Pos	Pos	Pos	NA	NA	NA	NA	M. kansasii	0	NA	NA	NA	NA	NA	NA	NA	NA	No	15	None	None	NA	NA	NA	NA	NA	NA	NA	NA	NA	NA	NA	NA	NA	NA	NA	NA	NA	NA	NA	NA	NA	NA	NA	NA	NA
175	G181	G181	Pos	Pos	Pos	Pos	NA	NA	NA	NA	Mtb	1	0	0	0	0	0	0	0	0	Yes	15	None	None	NA	NA	NA	NA	NA	NA	NA	NA	NA	NA	NA	NA	NA	NA	NA	NA	NA	NA	NA	NA	NA	NA	NA	NA	NA
176	G182	G182	Pos	Pos	Pos	Pos	NA	NA	NA	NA	Mtb	1	1	1	1	1	0	1	0	1	Yes	15	MUT1	WT1	NA	NA	NA	NA	NA	NA	NA	NA	NA	NA	NA	NA	NA	NA	NA	NA	NA	NA	NA	NA	NA	NA	NA	NA	NA
177	G184	G184	Pos	Pos	Pos	Pos	NA	NA	NA	NA	Mtb	1	0	0	0	0	0	0	0	0	Yes	15	None	None	NA	NA	NA	NA	NA	NA	NA	NA	NA	NA	NA	NA	NA	NA	NA	NA	NA	NA	NA	NA	NA	NA	NA	NA	NA
178	G185	G185	Pos	Pos	Pos	Pos	NA	NA	NA	NA	Mtb	1	0	0	0	0	0	0	0	0	Yes	15	None	None	NA	NA	NA	NA	NA	NA	NA	NA	NA	NA	NA	NA	NA	NA	NA	NA	NA	NA	NA	NA	NA	NA	NA	NA	NA
179	G186	G186	Pos	Pos	Pos	Pos	NA	NA	NA	NA	Mtb	1	1	1	1	1	1	1	1	1	Yes	15	MUT1	WT1	NA	NA	NA	NA	NA	NA	NA	NA	NA	NA	NA	NA	NA	NA	NA	NA	NA	NA	NA	NA	NA	NA	NA	NA	NA
180	G187	G187	Pos	Pos	Pos	Pos	NA	NA	NA	NA	Mtb	1	1	1	1	1	1	1	1	1	Yes	15	MUT1	WT1	NA	NA	NA	NA	NA	NA	NA	NA	NA	NA	NA	NA	NA	NA	NA	NA	NA	NA	NA	NA	NA	NA	NA	NA	NA
181	G188	G188	Pos	Pos	Pos	Pos	NA	NA	NA	NA	Mtb	1	1	1	1	1	1	1	1	1	Yes	15	MUT1	WT1	NA	NA	NA	NA	NA	NA	NA	NA	NA	NA	NA	NA	NA	NA	NA	NA	NA	NA	NA	NA	NA	NA	NA	NA	NA
182	G189	G189	Pos	Pos	Pos	Pos	NA	NA	NA	NA	Mtb	1	1	1	1	1	1	1	1	1	Yes	15	MUT1	WT1	NA	NA	NA	NA	NA	NA	NA	NA	NA	NA	NA	NA	NA	NA	NA	NA	NA	NA	NA	NA	NA	NA	NA	NA	NA
183	G190	G190	Pos	Pos	Pos	Pos	NA	NA	NA	NA	Mtb	1	1	1	1	1	1	1	1	1	Yes	15	MUT1	WT1	NA	NA	NA	NA	NA	NA	NA	NA	NA	NA	NA	NA	NA	NA	NA	NA	NA	NA	NA	NA	NA	NA	NA	NA	NA
184	G191	G191	Pos	Pos	Pos	Pos	NA	NA	NA	NA	Mtb	1	1	1	1	1	1	1	1	1	Yes	15	MUT1	WT1	NA	NA	NA	NA	NA	NA	NA	NA	NA	NA	NA	NA	NA	NA	NA	NA	NA	NA	NA	NA	NA	NA	NA	NA	NA
185	G192	G192	Pos	Pos	Pos	Pos	NA	NA	NA	NA	Mtb	1	1	1	1	1	1	1	1	1	Yes	15	MUT1	WT1	NA	NA	NA	NA	NA	NA	NA	NA	NA	NA	NA	NA	NA	NA	NA	NA	NA	NA	NA	NA	NA	NA	NA	NA	NA
186	G193	G193	Pos	Pos	Pos	Pos	NA	NA	NA	NA	Mtb	1	1	1	1	1	1	1	1	1	Yes	15	MUT1	WT1	NA	NA	NA	NA	NA	NA	NA	NA	NA	NA	NA	NA	NA	NA	NA	NA	NA	NA	NA	NA	NA	NA	NA	NA	NA
187	G194	G194	Pos	Pos	Pos	Pos	NA	NA	NA	NA	Mtb	1	1	1	1	1	1	1	1	1	Yes	15	MUT1	WT1	NA	NA	NA	NA	NA	NA	NA	NA	NA	NA	NA	NA	NA	NA	NA	NA	NA	NA	NA	NA	NA	NA	NA	NA	NA
188	G195	G195	Pos	Pos	Pos	Pos	NA	NA	NA	NA	Mtb	1	1	1	1	1	1	1	1	1	Yes	15	MUT1	WT1	NA	NA	NA	NA	NA	NA	NA	NA	NA	NA	NA	NA	NA	NA	NA	NA	NA	NA	NA	NA	NA	NA	NA	NA	NA
189	G196	G196	Pos	Pos	Pos	Pos	NA	NA	NA	NA	Mtb	1	1	1	1	1	1	1	1	1	Yes	15	MUT1	WT1	NA	NA	NA	NA	NA	NA	NA	NA	NA	NA	NA	NA	NA	NA	NA	NA	NA	NA	NA	NA	NA	NA	NA	NA	NA
190	G197	G197	Pos	Pos	Pos	Pos	NA	NA	NA	NA	Mtb	1	1	1	1	1	1	1	1	1	Yes	15	MUT1	WT1	NA	NA	NA	NA	NA	NA	NA	NA	NA	NA	NA	NA	NA	NA	NA	NA	NA	NA	NA	NA	NA	NA	NA	NA	NA
191	G198	G198	Pos	Pos	Pos	Pos	NA	NA	NA	NA	Mtb	1	1	1	1	1	1	1	1	1	Yes	15	MUT1	WT1	NA	NA	NA	NA	NA	NA	NA	NA	NA	NA	NA	NA	NA	NA	NA	NA	NA	NA	NA	NA	NA	NA	NA	NA	NA
192	G199	G199	Pos	Pos	Pos	Pos	NA	NA	NA	NA	Mtb	1	1	1	1	1	1	1	1	1	Yes	15	MUT1	WT1	NA	NA	NA	NA	NA	NA	NA	NA	NA	NA	NA	NA	NA	NA	NA	NA	NA	NA	NA	NA	NA	NA	NA	NA	NA
193	G200	G200	Pos	Pos	Pos	Pos	NA	NA	NA	NA	Mtb	1	1	1	1	1	1	1	1	1	Yes	15	MUT1	WT1	NA	NA	NA	NA	NA	NA	NA	NA	NA	NA	NA	NA	NA	NA	NA	NA	NA	NA	NA	NA	NA	NA	NA	NA	NA
194	G201	G201	Pos	Pos	Pos	Pos	NA	NA	NA	NA	Mtb	1	1	1	1	1	1	1	1	1	Yes	15	MUT1	WT1	NA	NA	NA	NA	NA	NA	NA	NA	NA	NA	NA	NA	NA	NA	NA	NA	NA	NA	NA	NA	NA	NA	NA	NA	NA
195	G202	G202	Pos	Pos	Pos	Pos	NA	NA	NA	NA	Mtb	1	1	1	1	1	1	1	1	1	Yes	15	MUT1	WT1	NA	NA	NA	NA	NA	NA	NA	NA	NA	NA	NA	NA	NA	NA	NA	NA	NA	NA	NA	NA	NA	NA	NA	NA	NA
196	G203	G203	Pos	Pos	Pos	Pos	NA	NA	NA	NA	Mtb	1	1	1	1	1	1	1	1	1	Yes	15	MUT1	WT1	NA	NA	NA	NA	NA	NA	NA	NA	NA	NA	NA	NA	NA	NA	NA	NA	NA	NA	NA	NA	NA	NA	NA	NA	NA
197	G204	G204	Pos	Pos	Pos	Pos	NA	NA	NA	NA	Mtb	1	1	1	1	1	1	1	1	1	Yes	15	MUT1	WT1	NA	NA	NA	NA	NA	NA	NA	NA	NA	NA	NA	NA	NA	NA	NA	NA	NA	NA	NA	NA	NA	NA	NA	NA	NA
198	G205	G205	Pos	Pos	Pos	Pos	NA	NA	NA	NA	Mtb	1	1	0	1	0	1	1	1	1	Yes	15	None	None	NA	NA	NA	NA	NA	NA	NA	NA	NA	NA	NA	NA	NA	NA	NA	NA	NA	NA	NA	NA	NA	NA	NA	NA	NA
199	G206	G206	Pos	Pos	Pos	Pos	NA	NA	NA	NA	Mtb	1	1	1	1	1	1	1	1	1	Yes	15	MUT1	WT1	NA	NA	NA	NA	NA	NA	NA	NA	NA	NA	NA	NA	NA	NA	NA	NA	NA	NA	NA	NA	NA	NA	NA	NA	NA
200	G207	G207	Pos	Pos	Pos	Pos	NA	NA	NA	NA	Mtb	1	1	1	1	1	1	1	1	1	Yes	15	MUT1	WT1	NA	NA	NA	NA	NA	NA	NA	NA	NA	NA	NA	NA	NA	NA	NA	NA	NA	NA	NA	NA	NA	NA	NA	NA	NA
201	SA001	SA001	Pos	Pos	Pos	Pos	NA	NA	NA	NA	Mtb	1	0	0	0	0	0	0	0	0	Yes	9595	None	None	NA	NA	NA	NA	NA	NA	NA	NA	NA	NA	NA	NA	NA	NA	NA	NA	NA	NA	NA	NA	NA	NA	NA	NA	NA
202	SA002	SA002	Pos	Pos	Pos	Pos	NA	NA	NA	NA	Mtb	1	0	0	0	0	0	0	0	0	Yes	9595	None	None	NA	NA	NA	NA	NA	NA	NA	NA	NA	NA	NA	NA	NA	NA	NA	NA	NA	NA	NA	NA	NA	NA	NA	NA	NA
203	SA003	SA003	Pos	Pos	Pos	Pos	NA	NA	NA	NA	Mtb	1	0	0	0	0	0	0	0	0	Yes	9595	None	None	NA	NA	NA	NA	NA	NA	NA	NA	NA	NA	NA	NA	NA	NA	NA	NA	NA	NA	NA	NA	NA	NA	NA	NA	NA
204	SA004	SA004	Pos	Pos	Pos	Pos	NA	NA	NA	NA	Mtb	1	0	0	0	0	0	0	0	0	Yes	9595	None	None	NA	NA	NA	NA	NA	NA	NA	NA	NA	NA	NA	NA	NA	NA	NA	NA	NA	NA	NA	NA	NA	NA	NA	NA	NA
205	SA005	SA005	Pos	Pos	Pos	Pos	NA	NA	NA	NA	Mtb	1	0	0	0	0	0	0	0	0	Yes	9595	None	None	NA	NA	NA	NA	NA	NA	NA	NA	NA	NA	NA	NA	NA	NA	NA	NA	NA	NA	NA	NA	NA	NA	NA	NA	NA
206	SA006	SA006	Pos	Pos	Pos	Pos	NA	NA	NA	NA	Mtb	1	0	0	0	0	0	0	0	0	Yes	9595	None	None	NA	NA	NA	NA	NA	NA	NA	NA	NA	NA	NA	NA	NA	NA	NA	NA	NA	NA	NA	NA	NA	NA	NA	NA	NA
207	SA007	SA007	Pos	Pos	Pos	Pos	NA	NA	NA	NA	Mtb	1	0	0	0	0	0	0	0	0	Yes	9595	None	None	NA	NA	NA	NA	NA	NA	NA	NA	NA	NA	NA	NA	NA	NA	NA	NA	NA	NA	NA	NA	NA	NA	NA	NA	NA
208	SA008	SA008	Pos	Pos	Pos	Pos	NA	NA	NA	NA	Mtb	1	0	0	0	0	0	0	0	0	Yes	9595	None	None	NA	NA	NA	NA	NA	NA	NA	NA	NA	NA	NA	NA	NA	NA	NA	NA	NA	NA	NA	NA	NA	NA	NA	NA	NA
209	SA009	SA009	Pos	Pos	Pos	Pos	NA	NA	NA	NA	Mtb	1	0	0	0	0	0	0	0	0	Yes	9595	None	None	NA	NA	NA	NA	NA	NA	NA	NA	NA	NA	NA	NA	NA	NA	NA	NA	NA	NA	NA	NA	NA	NA	NA	NA	NA
210	SA010	SA010	Pos	Pos	Pos	Pos	NA	NA	NA	NA	Mtb	1	0	0	0	0	0	0	0	0	Yes	9595	None	None	NA	NA	NA	NA	NA	NA	NA	NA	NA	NA	NA	NA	NA	NA	NA	NA	NA	NA	NA	NA	NA	NA	NA	NA	NA
211	SA011	SA011	Pos	Pos	Pos	Pos	NA	NA	NA	NA	Mtb	1	0	0	0	0	0	0	0	0	Yes	9595	None	None	NA	NA	NA	NA	NA	NA	NA	NA	NA	NA	NA	NA	NA	NA	NA	NA	NA	NA	NA	NA	NA	NA	NA	NA	NA
212	SA012	SA012	Pos	Pos	Pos	Pos	NA	NA	NA	NA	Mtb	1	0	0	0	0	0	0	0	0	Yes	9595	None	None	NA	NA	NA	NA	NA	NA	NA	NA	NA	NA	NA	NA	NA	NA	NA	NA	NA	NA	NA	NA	NA	NA	NA	NA	NA
213	SA013	SA013	Pos	Pos	Pos	Pos	NA	NA	NA	NA	Mtb	1	0	0	0	0	0	0	0	0	Yes	9595	None	None	NA	NA	NA	NA	NA	NA	NA	NA	NA	NA	NA	NA	NA	NA	NA	NA	NA	NA	NA	NA	NA	NA	NA	NA	NA
214	SA014	SA014	Pos	Pos	Pos	Pos	NA	NA	NA	NA	Mtb	1	0	0	0	0	0	0	0	0	Yes	9595	None	None	NA	NA	NA	NA	NA	NA	NA	NA	NA	NA	NA	NA	NA	NA	NA	NA	NA	NA	NA	NA	NA	NA	NA	NA	NA
215	SA015	SA015	Pos	Pos	Pos	Pos	NA	NA	NA	NA	Mtb	1	0	0	0	0	0	0	0	0	Yes	9595	None	None	NA	NA	NA	NA	NA	NA	NA	NA	NA	NA	NA	NA	NA	NA	NA	NA	NA	NA	NA	NA	NA	NA	NA	NA	NA
216	SA016	SA016	Pos	Pos	Pos	Pos	NA	NA	NA	NA	Mtb	1	0	0	0	0	0	0	0	0	Yes	9595	None	None	NA	NA	NA	NA	NA	NA	NA	NA	NA	NA	NA	NA	NA	NA	NA	NA	NA	NA	NA	NA	NA	NA	NA	NA	NA
217	SA017	SA017	Pos	Pos	Pos	Pos	NA	NA	NA	NA	Mtb	1	0	0	0	0	0	0	0	0	Yes	9595	None	None	NA	NA	NA	NA	NA	NA	NA	NA	NA	NA	NA	NA	NA	NA	NA	NA	NA	NA	NA	NA	NA	NA	NA	NA	NA
218	SA018	SA018	Pos	Pos	Pos	Pos	NA	NA	NA	NA	Mtb	1	1	0	1	0	0	0	0	0	Yes	9595	None	None	NA	NA	NA	NA	NA	NA	NA	NA	NA	NA	NA	NA	NA	NA	NA	NA	NA	NA	NA	NA	NA	NA	NA	NA	NA
219	SA019	SA019	Pos	Pos	Pos	Pos	NA	NA	NA	NA	Mtb	1	0	0	0	0	0	0	1	0	Yes	9595	None	None	NA	NA	NA	NA	NA	NA	NA	NA	NA	NA	NA	NA	NA	NA	NA	NA	NA	NA	NA	NA	NA	NA	NA	NA	NA
220	SA020	SA020	Pos	Pos	Pos	Pos	NA	NA	NA	NA	Mtb	1	0	0	0	0	0	0	0	0	Yes	9595	None	None	NA	NA	NA	NA	NA	NA	NA	NA	NA	NA	NA	NA	NA	NA	NA	NA	NA	NA	NA	NA	NA	NA	NA	NA	NA
221	SA021	SA021	Pos	Pos	Pos	Pos	NA	NA	NA	NA	Mtb	1	0	0	0	0	0	0	0	0	Yes	9595	None	None	NA	NA	NA	NA	NA	NA	NA	NA	NA	NA	NA	NA	NA	NA	NA	NA	NA	NA	NA	NA	NA	NA	NA	NA	NA
222	SA022	SA022	Pos	Pos	Pos	Pos	NA	NA	NA	NA	Mtb	1	0	0	0	0	0	0	0	0	Yes	9595	None	None	NA	NA	NA	NA	NA	NA	NA	NA	NA	NA	NA	NA	NA	NA	NA	NA	NA	NA	NA	NA	NA	NA	NA	NA	NA
223	SA023	SA023	Pos	Pos	Pos	Pos	NA	NA	NA	NA	Mtb	1	0	0	0	0	0	0	0	0	Yes	9595	None	None	NA	NA	NA	NA	NA	NA	NA	NA	NA	NA	NA	NA	NA	NA	NA	NA	NA	NA	NA	NA	NA	NA	NA	NA	NA
224	SA024	SA024	Pos	Pos	Pos	Pos	NA	NA	NA	NA	Mtb	1	0	0	0	0	0	0	0	0	Yes	9595	None	None	NA	NA	NA	NA	NA	NA	NA	NA	NA	NA	NA	NA	NA	NA	NA	NA	NA	NA	NA	NA	NA	NA	NA	NA	NA
225	SA025	SA025	Pos	Pos	Pos	Pos	NA	NA	NA	NA	Mtb	1	0	0	0	0	0	0	0	0	Yes	9595	None	None	NA	NA	NA	NA	NA	NA	NA	NA	NA	NA	NA	NA	NA	NA	NA	NA	NA	NA	NA	NA	NA	NA	NA	NA	NA
226	SA026	SA026	Pos	Pos	Pos	Pos	NA	NA	NA	NA	Mtb	1	0	0	0	0	0	0	0	0	Yes	9595	None	None	NA	NA	NA	NA	NA	NA	NA	NA	NA	NA	NA	NA	NA	NA	NA	NA	NA	NA	NA	NA	NA	NA	NA	NA	NA
227	SA027	SA027	Pos	Pos	Pos	Pos	NA	NA	NA	NA	Mtb	1	0	0	0	0	0	0	0	0	Yes	9595	None	None	NA	NA	NA	NA	NA	NA	NA	NA	NA	NA	NA	NA	NA	NA	NA	NA	NA	NA	NA	NA	NA	NA	NA	NA	NA
228	SA028	SA028	Pos	Pos	Pos	Pos	NA	NA	NA	NA	Mtb	1	0	0	0	0	0	0	0	0	Yes	9595	None	None	NA	NA	NA	NA	NA	NA	NA	NA	NA	NA	NA	NA	NA	NA	NA	NA	NA	NA	NA	NA	NA	NA	NA	NA	NA
229	SA029	SA029	Pos	Pos	Pos	Pos	NA	NA	NA	NA	Mtb	1	0	0	0	0	0	0	0	0	Yes	9595	None	None	NA	NA	NA	NA	NA	NA	NA	NA	NA	NA	NA	NA	NA	NA	NA	NA	NA	NA	NA	NA	NA	NA	NA	NA	NA
230	SA030	SA030	Pos	Pos	Pos	Pos	NA	NA	NA	NA	Mtb	1	0	0	0	0	0	0	0	0	Yes	9595	None	None	NA	NA	NA	NA	NA	NA	NA	NA	NA	NA	NA	NA	NA	NA	NA	NA	NA	NA	NA	NA	NA	NA	NA	NA	NA
231	SA031	SA031	Pos	Pos	Pos	Pos	NA	NA	NA	NA	Mtb	1	0	0	0	0	0	0	0	0	Yes	9595	None	None	NA	NA	NA	NA	NA	NA	NA	NA	NA	NA	NA	NA	NA	NA	NA	NA	NA	NA	NA	NA	NA	NA	NA	NA	NA
232	SA032	SA032	Pos	Pos	Pos	Pos	NA	NA	NA	NA	Mtb	1	0	0	0	0	0	0	0	0	Yes	9595	None	None	NA	NA	NA	NA	NA	NA	NA	NA	NA	NA	NA	NA	NA	NA	NA	NA	NA	NA	NA	NA	NA	NA	NA	NA	NA
233	SA033	SA033	Pos	Pos	Pos	Pos	NA	NA	NA	NA	Mtb	1	0	0	0	0	0	0	0	0	Yes	9595	None	None	NA	NA	NA	NA	NA	NA	NA	NA	NA	NA	NA	NA	NA	NA	NA	NA	NA	NA	NA	NA	NA	NA	NA	NA	NA
234	SA034	SA034	Pos	Pos	Pos	Pos	NA	NA	NA	NA	Mtb	1	0	0	0	0	0	0	0	0	Yes	9595	None	None	NA	NA	NA	NA	NA	NA	NA	NA	NA	NA	NA	NA	NA	NA	NA	NA	NA	NA	NA	NA	NA	NA	NA	NA	NA
235	SA035	SA035	Pos	Pos	Pos	Pos	NA	NA	NA	NA	Mtb	1	0	0	0	0	0	0	0	0	Yes	9595	None	None	NA	NA	NA	NA	NA	NA	NA	NA	NA	NA	NA	NA	NA	NA	NA	NA	NA	NA	NA	NA	NA	NA	NA	NA	NA
236	SA036	SA036	Pos	Pos	Pos	Pos	NA	NA	NA	NA	Mtb	1	0	0	0	0	0	0	0	0	Yes	9595	None	None	NA	NA	NA	NA	NA	NA	NA	NA	NA	NA	NA	NA	NA	NA	NA	NA	NA	NA	NA	NA	NA	NA	NA	NA	NA
237	SA037	SA037	Pos	Pos	Pos	Pos	NA	NA	NA	NA	Mtb	1	0	1	0	1	0	0	0	1	Yes	9595	None	None	NA	NA	NA	NA	NA	NA	NA	NA	NA	NA	NA	NA	NA	NA	NA	NA	NA	NA	NA	NA	NA	NA	NA	NA	NA
238	SA038	SA038	Pos	Pos	Pos	Pos	NA	NA	NA	NA	Mtb	1	0	0	0	0	0	0	0	0	Yes	9595	None	None	NA	NA	NA	NA	NA	NA	NA	NA	NA	NA	NA	NA	NA	NA	NA	NA	NA	NA	NA	NA	NA	NA	NA	NA	NA
239	SA039	SA039	Pos	Pos	Pos	Pos	NA	NA	NA	NA	Mtb	1	0	0	0	0	0	0	0	0	Yes	9595	None	None	NA	NA	NA	NA	NA	NA	NA	NA	NA	NA	NA	NA	NA	NA	NA	NA	NA	NA	NA	NA	NA	NA	NA	NA	NA
240	SA040	SA040	Pos	Pos	Pos	Pos	NA	NA	NA	NA	Mtb	1	0	0	0	0	0	0	0	0	Yes	9595	None	None	NA	NA	NA	NA	NA	NA	NA	NA	NA	NA	NA	NA	NA	NA	NA	NA	NA	NA	NA	NA	NA	NA	NA	NA	NA
241	SA041	SA041	Pos	Pos	Pos	Pos	NA	NA	NA	NA	Mtb	1	0	0	0	0	0	0	0	0	Yes	9595	None	None	NA	NA	NA	NA	NA	NA	NA	NA	NA	NA	NA	NA	NA	NA	NA	NA	NA	NA	NA	NA	NA	NA	NA	NA	NA
242	SA042	SA042	Pos	Pos	Pos	Pos	NA	NA	NA	NA	Mtb	1	0	0	0	0	0	0	0	0	Yes	9595	None	None	NA	NA	NA	NA	NA	NA	NA	NA	NA	NA	NA	NA	NA	NA	NA	NA	NA	NA	NA	NA	NA	NA	NA	NA	NA
243	SA043	SA043	Pos	Pos	Pos	Pos	NA	NA	NA	NA	Mtb	1	0	0	0	0	0	0	0	0	Yes	9595	None	None	NA	NA	NA	NA	NA	NA	NA	NA	NA	NA	NA	NA	NA	NA	NA	NA	NA	NA	NA	NA	NA	NA	NA	NA	NA
244	SA046	SA046	Pos	Pos	Pos	Pos	NA	NA	NA	NA	Mtb	1	1	1	1	1	1	1	1	1	Yes	9595	MUT1	WT1	NA	NA	NA	NA	NA	NA	NA	NA	NA	NA	NA	NA	NA	NA	NA	NA	NA	NA	NA	NA	NA	NA	NA	NA	NA
245	SA048	SA048	Pos	Pos	Pos	Pos	NA	NA	NA	NA	Mtb	1	1	0	1	0	1	1	1	1	Yes	9595	None	None	NA	NA	NA	NA	NA	NA	NA	NA	NA	NA	NA	NA	NA	NA	NA	NA	NA	NA	NA	NA	NA	NA	NA	NA	NA
246	SA049	SA049	Pos	Pos	Pos	Pos	NA	NA	NA	NA	Mtb	1	0	0	0	0	1	1	1	1	Yes	9595	None	None	NA	NA	NA	NA	NA	NA	NA	NA	NA	NA	NA	NA	NA	NA	NA	NA	NA	NA	NA	NA	NA	NA	NA	NA	NA
247	SA050	SA050	Pos	Pos	Pos	Pos	NA	NA	NA	NA	Mtb	1	1	1	1	1	1	1	1	1	Yes	9595	MUT1	WT1	NA	NA	NA	NA	NA	NA	NA	NA	NA	NA	NA	NA	NA	NA	NA	NA	NA	NA	NA	NA	NA	NA	NA	NA	NA
248	SA051	SA051	Pos	Pos	Pos	Pos	NA	NA	NA	NA	Mtb	1	1	1	1	1	1	1	1	1	Yes	9595	MUT1	WT1	NA	NA	NA	NA	NA	NA	NA	NA	NA	NA	NA	NA	NA	NA	NA	NA	NA	NA	NA	NA	NA	NA	NA	NA	NA
249	SA052	SA052	Pos	Pos	Pos	Pos	NA	NA	NA	NA	Mtb	1	0	0	0	0	1	1	1	1	Yes	9595	MUT1	WT1	NA	NA	NA	NA	NA	NA	NA	NA	NA	NA	NA	NA	NA	NA	NA	NA	NA	NA	NA	NA	NA	NA	NA	NA	NA
250	SA053	SA053	Pos	Pos	Pos	Pos	NA	NA	NA	NA	Mtb	1	1	0	1	0	1	1	1	1	Yes	9595	None	None	NA	NA	NA	NA	NA	NA	NA	NA	NA	NA	NA	NA	NA	NA	NA	NA	NA	NA	NA	NA	NA	NA	NA	NA	NA
251	SA054	SA054	Pos	Pos	Pos	Pos	NA	NA	NA	NA	Mtb	1	1	1	1	1	1	1	1	1	Yes	9595	None	WT1	NA	NA	NA	NA	NA	NA	NA	NA	NA	NA	NA	NA	NA	NA	NA	NA	NA	NA	NA	NA	NA	NA	NA	NA	NA
252	SA055	SA055	Pos	Pos	Pos	Pos	NA	NA	NA	NA	Mtb	1	1	1	1	1	1	1	1	1	Yes	9595	None	WT1	NA	NA	NA	NA	NA	NA	NA	NA	NA	NA	NA	NA	NA	NA	NA	NA	NA	NA	NA	NA	NA	NA	NA	NA	NA
253	SA056	SA056	Pos	Pos	Pos	Pos	NA	NA	NA	NA	Mtb	1	1	1	1	1	1	1	1	1	Yes	9595	MUT1	WT1	NA	NA	NA	NA	NA	NA	NA	NA	NA	NA	NA	NA	NA	NA	NA	NA	NA	NA	NA	NA	NA	NA	NA	NA	NA
254	SA057	SA057	Pos	Pos	Pos	Pos	NA	NA	NA	NA	Mtb	1	0	1	0	1	1	1	1	1	Yes	9595	MUT1	WT1	NA	NA	NA	NA	NA	NA	NA	NA	NA	NA	NA	NA	NA	NA	NA	NA	NA	NA	NA	NA	NA	NA	NA	NA	NA
255	SA058	SA058	Pos	Pos	Pos	Pos	NA	NA	NA	NA	Mtb	1	1	1	1	1	1	1	1	1	Yes	9595	MUT1	WT1	NA	NA	NA	NA	NA	NA	NA	NA	NA	NA	NA	NA	NA	NA	NA	NA	NA	NA	NA	NA	NA	NA	NA	NA	NA
256	SA059	SA059	Pos	Pos	Pos	Pos	NA	NA	NA	NA	Mtb	1	1	1	1	1	1	1	1	1	Yes	9595	MUT1	WT1	NA	NA	NA	NA	NA	NA	NA	NA	NA	NA	NA	NA	NA	NA	NA	NA	NA	NA	NA	NA	NA	NA	NA	NA	NA
257	SA060	SA060	Pos	Pos	Pos	Pos	NA	NA	NA	NA	Mtb	1	0	1	0	1	1	1	1	1	Yes	9595	None	None	NA	NA	NA	NA	NA	NA	NA	NA	NA	NA	NA	NA	NA	NA	NA	NA	NA	NA	NA	NA	NA	NA	NA	NA	NA
258	SA061	SA061	Pos	Pos	Pos	Pos	NA	NA	NA	NA	Mtb	1	1	0	1	0	1	0	1	0	Yes	9595	None	None	NA	NA	NA	NA	NA	NA	NA	NA	NA	NA	NA	NA	NA	NA	NA	NA	NA	NA	NA	NA	NA	NA	NA	NA	NA
259	SA062	SA062	Pos	Pos	Pos	Pos	NA	NA	NA	NA	Mtb	1	0	0	0	0	0	0	0	0	Yes	9595	None	None	NA	NA	NA	NA	NA	NA	NA	NA	NA	NA	NA	NA	NA	NA	NA	NA	NA	NA	NA	NA	NA	NA	NA	NA	NA
260	SA063	SA063	Pos	Pos	Pos	Pos	NA	NA	NA	NA	Mtb	1	0	1	0	1	0	1	0	1	Yes	9595	None	WT1	NA	NA	NA	NA	NA	NA	NA	NA	NA	NA	NA	NA	NA	NA	NA	NA	NA	NA	NA	NA	NA	NA	NA	NA	NA
261	SA064	SA064	Pos	Pos	Pos	Pos	NA	NA	NA	NA	Mtb	1	0	0	0	0	0	0	0	0	Yes	9595	None	None	NA	NA	NA	NA	NA	NA	NA	NA	NA	NA	NA	NA	NA	NA	NA	NA	NA	NA	NA	NA	NA	NA	NA	NA	NA
262	SA065	SA065	Pos	Pos	Pos	Pos	NA	NA	NA	NA	Mtb	1	0	0	0	0	0	0	0	0	Yes	9595	None	None	NA	NA	NA	NA	NA	NA	NA	NA	NA	NA	NA	NA	NA	NA	NA	NA	NA	NA	NA	NA	NA	NA	NA	NA	NA
263	SA066	SA066	Pos	Pos	Pos	Pos	NA	NA	NA	NA	Mtb	1	1	1	1	1	1	1	1	1	Yes	9595	MUT1	WT1	NA	NA	NA	NA	NA	NA	NA	NA	NA	NA	NA	NA	NA	NA	NA	NA	NA	NA	NA	NA	NA	NA	NA	NA	NA
264	SA067	SA067	Pos	Pos	Pos	Pos	NA	NA	NA	NA	Mtb	1	0	1	0	1	0	1	0	1	Yes	9595	None	WT1	NA	NA	NA	NA	NA	NA	NA	NA	NA	NA	NA	NA	NA	NA	NA	NA	NA	NA	NA	NA	NA	NA	NA	NA	NA
265	SA068	SA068	Pos	Pos	Pos	Pos	NA	NA	NA	NA	Mtb	1	1	0	1	0	1	1	1	1	Yes	9595	None	None	NA	NA	NA	NA	NA	NA	NA	NA	NA	NA	NA	NA	NA	NA	NA	NA	NA	NA	NA	NA	NA	NA	NA	NA	NA
266	SA069	SA069	Pos	Pos	Pos	Pos	NA	NA	NA	NA	Mtb	1	0	1	0	1	0	1	1	1	Yes	9595	None	WT1	NA	NA	NA	NA	NA	NA	NA	NA	NA	NA	NA	NA	NA	NA	NA	NA	NA	NA	NA	NA	NA	NA	NA	NA	NA
267	SA070	SA070	Pos	Pos	Pos	Pos	NA	NA	NA	NA	Mtb	1	1	0	1	0	1	0	1	0	Yes	9595	None	None	NA	NA	NA	NA	NA	NA	NA	NA	NA	NA	NA	NA	NA	NA	NA	NA	NA	NA	NA	NA	NA	NA	NA	NA	NA
268	SA071	SA071	Pos	Pos	Pos	Pos	NA	NA	NA	NA	Mtb	1	1	0	1	0	1	1	1	1	Yes	9595	None	None	NA	NA	NA	NA	NA	NA	NA	NA	NA	NA	NA	NA	NA	NA	NA	NA	NA	NA	NA	NA	NA	NA	NA	NA	NA
269	SA072	SA072	Pos	Pos	Pos	Pos	NA	NA	NA	NA	Mtb	1	1	1	1	1	1	1	1	1	Yes	9595	MUT1	WT1	NA	NA	NA	NA	NA	NA	NA	NA	NA	NA	NA	NA	NA	NA	NA	NA	NA	NA	NA	NA	NA	NA	NA	NA	NA
270	SA073	SA073	Pos	Pos	Pos	Pos	NA	NA	NA	NA	Mtb	1	0	1	0	1	0	1	0	1	Yes	9595	MUT1	WT1	NA	NA	NA	NA	NA	NA	NA	NA	NA	NA	NA	NA	NA	NA	NA	NA	NA	NA	NA	NA	NA	NA	NA	NA	NA
271	SA074	SA074	Pos	Pos	Pos	Pos	NA	NA	NA	NA	Mtb	1	0	0	0	0	0	0	0	0	Yes	9595	None	None	NA	NA	NA	NA	NA	NA	NA	NA	NA	NA	NA	NA	NA	NA	NA	NA	NA	NA	NA	NA	NA	NA	NA	NA	NA
272	SA075	SA075	Pos	Pos	Pos	Pos	NA	NA	NA	NA	Mtb	1	0	0	0	0	0	0	0	0	Yes	9595	None	None	NA	NA	NA	NA	NA	NA	NA	NA	NA	NA	NA	NA	NA	NA	NA	NA	NA	NA	NA	NA	NA	NA	NA	NA	NA
273	SA076	SA076	Pos	Pos	Pos	Pos	NA	NA	NA	NA	Mtb	1	0	1	0	1	1	1	1	1	Yes	9595	MUT1	WT1	NA	NA	NA	NA	NA	NA	NA	NA	NA	NA	NA	NA	NA	NA	NA	NA	NA	NA	NA	NA	NA	NA	NA	NA	NA
274	SA077	SA077	Pos	Pos	Pos	Pos	NA	NA	NA	NA	Mtb	1	0	0	0	0	0	0	0	0	Yes	9595	None	None	NA	NA	NA	NA	NA	NA	NA	NA	NA	NA	NA	NA	NA	NA	NA	NA	NA	NA	NA	NA	NA	NA	NA	NA	NA
275	SA078	SA078	Pos	Pos	Pos	Pos	NA	NA	NA	NA	Mtb	1	1	1	1	1	1	1	1	1	Yes	9595	MUT1	WT1	NA	NA	NA	NA	NA	NA	NA	NA	NA	NA	NA	NA	NA	NA	NA	NA	NA	NA	NA	NA	NA	NA	NA	NA	NA
276	SA079	SA079	Pos	Pos	Pos	Pos	NA	NA	NA	NA	Mtb	1	0	0	0	0	0	0	0	0	Yes	9595	None	None	NA	NA	NA	NA	NA	NA	NA	NA	NA	NA	NA	NA	NA	NA	NA	NA	NA	NA	NA	NA	NA	NA	NA	NA	NA
277	SA080	SA080	Pos	Pos	Pos	Pos	NA	NA	NA	NA	Mtb	1	0	1	0	1	0	1	0	1	Yes	9595	MUT1	WT1	NA	NA	NA	NA	NA	NA	NA	NA	NA	NA	NA	NA	NA	NA	NA	NA	NA	NA	NA	NA	NA	NA	NA	NA	NA
278	SA081	SA081	Pos	Pos	Pos	Pos	NA	NA	NA	NA	Mtb	1	0	0	0	0	0	0	0	0	Yes	9595	None	None	NA	NA	NA	NA	NA	NA	NA	NA	NA	NA	NA	NA	NA	NA	NA	NA	NA	NA	NA	NA	NA	NA	NA	NA	NA
279	SA082	SA082	Pos	Pos	Pos	Pos	NA	NA	NA	NA	Mtb	1	1	1	1	1	1	1	1	1	Yes	9595	MUT1	WT1	NA	NA	NA	NA	NA	NA	NA	NA	NA	NA	NA	NA	NA	NA	NA	NA	NA	NA	NA	NA	NA	NA	NA	NA	NA
280	SA083	SA083	Pos	Pos	Pos	Pos	NA	NA	NA	NA	Mtb	1	0	0	0	0	0	0	0	0	Yes	9595	None	None	NA	NA	NA	NA	NA	NA	NA	NA	NA	NA	NA	NA	NA	NA	NA	NA	NA	NA	NA	NA	NA	NA	NA	NA	NA
281	SA084	SA084	Pos	Pos	Pos	Pos	NA	NA	NA	NA	Mtb	1	1	1	1	1	1	1	1	1	Yes	9595	MUT1	WT1	NA	NA	NA	NA	NA	NA	NA	NA	NA	NA	NA	NA	NA	NA	NA	NA	NA	NA	NA	NA	NA	NA	NA	NA	NA
282	SA085	SA085	Pos	Pos	Pos	Pos	NA	NA	NA	NA	Mtb	1	0	0	0	0	0	0	0	0	Yes	9595	None	None	NA	NA	NA	NA	NA	NA	NA	NA	NA	NA	NA	NA	NA	NA	NA	NA	NA	NA	NA	NA	NA	NA	NA	NA	NA
283	SA086	SA086	Pos	Pos	Pos	Pos	NA	NA	NA	NA	Mtb	1	1	0	1	0	1	0	1	0	Yes	9595	None	None	NA	NA	NA	NA	NA	NA	NA	NA	NA	NA	NA	NA	NA	NA	NA	NA	NA	NA	NA	NA	NA	NA	NA	NA	NA
284	SA087	SA087	Pos	Pos	Pos	Pos	NA	NA	NA	NA	Mtb	1	1	0	1	0	1	1	1	1	Yes	9595	None	None	NA	NA	NA	NA	NA	NA	NA	NA	NA	NA	NA	NA	NA	NA	NA	NA	NA	NA	NA	NA	NA	NA	NA	NA	NA
285	SA088	SA088	Pos	Pos	Pos	Pos	NA	NA	NA	NA	Mtb	1	1	1	1	1	1	1	1	1	Yes	9595	None	None	NA	NA	NA	NA	NA	NA	NA	NA	NA	NA	NA	NA	NA	NA	NA	NA	NA	NA	NA	NA	NA	NA	NA	NA	NA
286	SA089	SA089	Pos	Pos	Pos	Pos	NA	NA	NA	NA	Mtb	1	0	1	0	1	0	1	0	1	Yes	9595	MUT1	WT1	NA	NA	NA	NA	NA	NA	NA	NA	NA	NA	NA	NA	NA	NA	NA	NA	NA	NA	NA	NA	NA	NA	NA	NA	NA
287	SA090	SA090	Pos	Pos	Pos	Pos	NA	NA	NA	NA	Mtb	1	0	0	0	0	1	0	1	0	Yes	9595	None	None	NA	NA	NA	NA	NA	NA	NA	NA	NA	NA	NA	NA	NA	NA	NA	NA	NA	NA	NA	NA	NA	NA	NA	NA	NA
288	SA091	SA091	Pos	Pos	Pos	Pos	NA	NA	NA	NA	Mtb	1	1	1	1	1	1	1	1	1	Yes	9595	MUT1	WT1	NA	NA	NA	NA	NA	NA	NA	NA	NA	NA	NA	NA	NA	NA	NA	NA	NA	NA	NA	NA	NA	NA	NA	NA	NA
289	SA092	SA092	Pos	Pos	Pos	Pos	NA	NA	NA	NA	Mtb	1	0	0	0	0	0	0	0	0	Yes	9595	None	None	NA	NA	NA	NA	NA	NA	NA	NA	NA	NA	NA	NA	NA	NA	NA	NA	NA	NA	NA	NA	NA	NA	NA	NA	NA
290	SA093	SA093	Pos	Pos	Pos	Pos	NA	NA	NA	NA	Mtb	1	0	1	0	1	0	1	0	1	Yes	9595	None	WT1	NA	NA	NA	NA	NA	NA	NA	NA	NA	NA	NA	NA	NA	NA	NA	NA	NA	NA	NA	NA	NA	NA	NA	NA	NA
291	SA094	SA094	Pos	Pos	Pos	Pos	NA	NA	NA	NA	Mtb	1	0	0	0	0	0	0	0	0	Yes	9595	None	None	NA	NA	NA	NA	NA	NA	NA	NA	NA	NA	NA	NA	NA	NA	NA	NA	NA	NA	NA	NA	NA	NA	NA	NA	NA
292	SA095	SA095	Pos	Pos	Pos	Pos	NA	NA	NA	NA	Mtb	1	0	0	0	0	0	0	0	0	Yes	9595	None	None	NA	NA	NA	NA	NA	NA	NA	NA	NA	NA	NA	NA	NA	NA	NA	NA	NA	NA	NA	NA	NA	NA	NA	NA	NA
293	SA096	SA096	Pos	Pos	Pos	Pos	NA	NA	NA	NA	Mtb	1	0	0	0	0	0	0	0	0	Yes	9595	None	None	NA	NA	NA	NA	NA	NA	NA	NA	NA	NA	NA	NA	NA	NA	NA	NA	NA	NA	NA	NA	NA	NA	NA	NA	NA
294	SA097	SA097	Pos	Pos	Pos	Pos	NA	NA	NA	NA	Mtb	1	0	1	0	1	0	1	0	1	Yes	9595	None	None	NA	NA	NA	NA	NA	NA	NA	NA	NA	NA	NA	NA	NA	NA	NA	NA	NA	NA	NA	NA	NA	NA	NA	NA	NA
295	SA098	SA098	Pos	Pos	Pos	Pos	NA	NA	NA	NA	Mtb	1	0	0	0	0	0	0	0	0	Yes	9595	None	None	NA	NA	NA	NA	NA	NA	NA	NA	NA	NA	NA	NA	NA	NA	NA	NA	NA	NA	NA	NA	NA	NA	NA	NA	NA
296	SA099	SA099	Pos	Pos	Pos	Pos	NA	NA	NA	NA	Mtb	1	0	1	0	1	0	1	0	1	Yes	9595	MUT1	WT1	NA	NA	NA	NA	NA	NA	NA	NA	NA	NA	NA	NA	NA	NA	NA	NA	NA	NA	NA	NA	NA	NA	NA	NA	NA
297	SA100	SA100	Pos	Pos	Pos	Pos	NA	NA	NA	NA	Mtb	1	1	1	1	1	1	1	1	1	Yes	9595	MUT1	WT1	NA	NA	NA	NA	NA	NA	NA	NA	NA	NA	NA	NA	NA	NA	NA	NA	NA	NA	NA	NA	NA	NA	NA	NA	NA
298	SA101	SA101	Pos	Pos	Pos	Pos	NA	NA	NA	NA	Mtb	1	1	0	1	0	1	0	1	0	Yes	9595	None	None	NA	NA	NA	NA	NA	NA	NA	NA	NA	NA	NA	NA	NA	NA	NA	NA	NA	NA	NA	NA	NA	NA	NA	NA	NA
299	SA102	SA102	Pos	Pos	Pos	Pos	NA	NA	NA	NA	Mtb	1	1	0	1	0	1	0	1	0	Yes	9595	None	None	NA	NA	NA	NA	NA	NA	NA	NA	NA	NA	NA	NA	NA	NA	NA	NA	NA	NA	NA	NA	NA	NA	NA	NA	NA
300	SA103	SA103	Pos	Pos	Pos	Pos	NA	NA	NA	NA	Mtb	1	0	0	0	0	0	1	0	1	Yes	9595	None	None	NA	NA	NA	NA	NA	NA	NA	NA	NA	NA	NA	NA	NA	NA	NA	NA	NA	NA	NA	NA	NA	NA	NA	NA	NA
301	SA104	SA104	Pos	Pos	Pos	Pos	NA	NA	NA	NA	Mtb	1	0	1	0	1	1	1	1	1	Yes	9595	MUT1	WT1	NA	NA	NA	NA	NA	NA	NA	NA	NA	NA	NA	NA	NA	NA	NA	NA	NA	NA	NA	NA	NA	NA	NA	NA	NA
302	SA105	SA105	Pos	Pos	Pos	Pos	NA	NA	NA	NA	Mtb	1	1	1	1	1	1	1	1	1	Yes	9595	MUT1	WT1	NA	NA	NA	NA	NA	NA	NA	NA	NA	NA	NA	NA	NA	NA	NA	NA	NA	NA	NA	NA	NA	NA	NA	NA	NA
303	SA106	SA106	Pos	Pos	Pos	Pos	NA	NA	NA	NA	Mtb	1	1	1	1	1	1	1	1	1	Yes	9595	MUT1	WT1	NA	NA	NA	NA	NA	NA	NA	NA	NA	NA	NA	NA	NA	NA	NA	NA	NA	NA	NA	NA	NA	NA	NA	NA	NA
304	SA107	SA107	Pos	Pos	Pos	Pos	NA	NA	NA	NA	Mtb	1	1	1	1	1	1	1	1	1	Yes	9595	MUT1	WT1	NA	NA	NA	NA	NA	NA	NA	NA	NA	NA	NA	NA	NA	NA	NA	NA	NA	NA	NA	NA	NA	NA	NA	NA	NA
305	SA108	SA108	Pos	Pos	Pos	Pos	NA	NA	NA	NA	Mtb	1	1	1	1	1	1	1	1	1	Yes	9595	MUT1	WT1	NA	NA	NA	NA	NA	NA	NA	NA	NA	NA	NA	NA	NA	NA	NA	NA	NA	NA	NA	NA	NA	NA	NA	NA	NA
306	SA109	SA109	Pos	Pos	Pos	Pos	NA	NA	NA	NA	Mtb	1	1	1	1	1	1	1	1	1	Yes	9595	MUT1	WT1	NA	NA	NA	NA	NA	NA	NA	NA	NA	NA	NA	NA	NA	NA	NA	NA	NA	NA	NA	NA	NA	NA	NA	NA	NA
307	SA110	SA110	Pos	Pos	Pos	Pos	NA	NA	NA	NA	Mtb	1	0	0	0	0	1	0	1	0	Yes	9595	None	None	NA	NA	NA	NA	NA	NA	NA	NA	NA	NA	NA	NA	NA	NA	NA	NA	NA	NA	NA	NA	NA	NA	NA	NA	NA
308	SA111	SA111	Pos	Pos	Pos	Pos	NA	NA	NA	NA	Mtb	1	0	1	0	1	0	1	0	1	Yes	9595	MUT1	WT1	NA	NA	NA	NA	NA	NA	NA	NA	NA	NA	NA	NA	NA	NA	NA	NA	NA	NA	NA	NA	NA	NA	NA	NA	NA
309	SA112	SA112	Pos	Pos	Pos	Pos	NA	NA	NA	NA	Mtb	1	1	1	1	1	1	1	1	1	Yes	9595	None	None	NA	NA	NA	NA	NA	NA	NA	NA	NA	NA	NA	NA	NA	NA	NA	NA	NA	NA	NA	NA	NA	NA	NA	NA	NA
310	SA113	SA113	Pos	Pos	Pos	Pos	NA	NA	NA	NA	Mtb	1	1	1	1	1	1	1	1	1	Yes	9595	None	None	NA	NA	NA	NA	NA	NA	NA	NA	NA	NA	NA	NA	NA	NA	NA	NA	NA	NA	NA	NA	NA	NA	NA	NA	NA
311	SA114	SA114	Pos	Pos	Pos	Pos	NA	NA	NA	NA	Mtb	1	0	0	0	0	0	0	0	0	Yes	9595	None	None	NA	NA	NA	NA	NA	NA	NA	NA	NA	NA	NA	NA	NA	NA	NA	NA	NA	NA	NA	NA	NA	NA	NA	NA	NA
312	SA115	SA115	Pos	Pos	Pos	Pos	NA	NA	NA	NA	Mtb	1	0	0	0	0	0	1	0	1	Yes	9595	None	None	NA	NA	NA	NA	NA	NA	NA	NA	NA	NA	NA	NA	NA	NA	NA	NA	NA	NA	NA	NA	NA	NA	NA	NA	NA
313	SA116	SA116	Pos	Pos	Pos	Pos	NA	NA	NA	NA	Mtb	1	0	0	0	0	0	1	0	1	Yes	9595	None	None	NA	NA	NA	NA	NA	NA	NA	NA	NA	NA	NA	NA	NA	NA	NA	NA	NA	NA	NA	NA	NA	NA	NA	NA	NA
314	SA117	SA117	Pos	Pos	Pos	Pos	NA	NA	NA	NA	Mtb	1	0	0	0	0	0	0	0	0	Yes	9595	None	None	NA	NA	NA	NA	NA	NA	NA	NA	NA	NA	NA	NA	NA	NA	NA	NA	NA	NA	NA	NA	NA	NA	NA	NA	NA
315	SA118	SA118	Pos	Pos	Pos	Pos	NA	NA	NA	NA	Mtb	1	0	0	0	0	0	0	0	0	Yes	9595	None	None	NA	NA	NA	NA	NA	NA	NA	NA	NA	NA	NA	NA	NA	NA	NA	NA	NA	NA	NA	NA	NA	NA	NA	NA	NA
316	SA119	SA119	Pos	Pos	Pos	Pos	NA	NA	NA	NA	Mtb	1	1	1	1	1	1	1	1	1	Yes	9595	MUT1	WT1	NA	NA	NA	NA	NA	NA	NA	NA	NA	NA	NA	NA	NA	NA	NA	NA	NA	NA	NA	NA	NA	NA	NA	NA	NA
317	SA120	SA120	Pos	Pos	Pos	Pos	NA	NA	NA	NA	Mtb	1	0	1	0	1	0	1	0	1	Yes	9595	MUT1	WT1	NA	NA	NA	NA	NA	NA	NA	NA	NA	NA	NA	NA	NA	NA	NA	NA	NA	NA	NA	NA	NA	NA	NA	NA	NA
318	SA121	SA121	Pos	Pos	Pos	Pos	NA	NA	NA	NA	Mtb	1	1	1	1	1	1	1	1	1	Yes	9595	MUT1	WT1	NA	NA	NA	NA	NA	NA	NA	NA	NA	NA	NA	NA	NA	NA	NA	NA	NA	NA	NA	NA	NA	NA	NA	NA	NA
319	SA122	SA122	Pos	Pos	Pos	Pos	NA	NA	NA	NA	Mtb	1	0	1	0	1	0	1	0	1	Yes	9595	None	None	NA	NA	NA	NA	NA	NA	NA	NA	NA	NA	NA	NA	NA	NA	NA	NA	NA	NA	NA	NA	NA	NA	NA	NA	NA
320	SA123	SA123	Pos	Pos	Pos	Pos	NA	NA	NA	NA	Mtb	1	0	1	0	1	0	1	0	1	Yes	9595	MUT1	WT1	NA	NA	NA	NA	NA	NA	NA	NA	NA	NA	NA	NA	NA	NA	NA	NA	NA	NA	NA	NA	NA	NA	NA	NA	NA
321	SA124	SA124	Pos	Pos	Pos	Pos	NA	NA	NA	NA	Mtb	1	0	1	0	1	1	1	1	1	Yes	9595	None	None	NA	NA	NA	NA	NA	NA	NA	NA	NA	NA	NA	NA	NA	NA	NA	NA	NA	NA	NA	NA	NA	NA	NA	NA	NA
322	SA125	SA125	Pos	Pos	Pos	Pos	NA	NA	NA	NA	Mtb	1	1	1	1	1	1	1	1	1	Yes	9595	MUT1	WT1	NA	NA	NA	NA	NA	NA	NA	NA	NA	NA	NA	NA	NA	NA	NA	NA	NA	NA	NA	NA	NA	NA	NA	NA	NA
323	SA126	SA126	Pos	Pos	Pos	Pos	NA	NA	NA	NA	Mtb	1	1	1	1	1	1	1	1	1	Yes	9595	MUT1	WT1	NA	NA	NA	NA	NA	NA	NA	NA	NA	NA	NA	NA	NA	NA	NA	NA	NA	NA	NA	NA	NA	NA	NA	NA	NA
324	SA127	SA127	Pos	Pos	Pos	Pos	NA	NA	NA	NA	Mtb	1	0	0	0	0	0	1	0	1	Yes	9595	None	None	NA	NA	NA	NA	NA	NA	NA	NA	NA	NA	NA	NA	NA	NA	NA	NA	NA	NA	NA	NA	NA	NA	NA	NA	NA
325	SA128	SA128	Pos	Pos	Pos	Pos	NA	NA	NA	NA	Mtb	1	0	1	0	1	0	1	0	1	Yes	9595	MUT1	WT1	NA	NA	NA	NA	NA	NA	NA	NA	NA	NA	NA	NA	NA	NA	NA	NA	NA	NA	NA	NA	NA	NA	NA	NA	NA
326	SA129	SA129	Pos	Pos	Pos	Pos	NA	NA	NA	NA	Mtb	1	1	1	1	1	1	1	1	1	Yes	9595	MUT1	WT1	NA	NA	NA	NA	NA	NA	NA	NA	NA	NA	NA	NA	NA	NA	NA	NA	NA	NA	NA	NA	NA	NA	NA	NA	NA
327	SA130	SA130	Pos	Pos	Pos	Pos	NA	NA	NA	NA	Mtb	1	0	0	0	0	0	0	0	0	Yes	9595	None	None	NA	NA	NA	NA	NA	NA	NA	NA	NA	NA	NA	NA	NA	NA	NA	NA	NA	NA	NA	NA	NA	NA	NA	NA	NA
328	SA131	SA131	Pos	Pos	Pos	Pos	NA	NA	NA	NA	Mtb	1	1	0	1	0	1	1	1	1	Yes	9595	None	None	NA	NA	NA	NA	NA	NA	NA	NA	NA	NA	NA	NA	NA	NA	NA	NA	NA	NA	NA	NA	NA	NA	NA	NA	NA
329	SA132	SA132	Pos	Pos	Pos	Pos	NA	NA	NA	NA	Mtb	1	1	1	1	1	1	1	1	1	Yes	9595	MUT1	WT1	NA	NA	NA	NA	NA	NA	NA	NA	NA	NA	NA	NA	NA	NA	NA	NA	NA	NA	NA	NA	NA	NA	NA	NA	NA
330	SA133	SA133	Pos	Pos	Pos	Pos	NA	NA	NA	NA	Mtb	1	0	0	0	0	0	0	0	0	Yes	9595	NA	NA	NA	NA	NA	NA	NA	NA	NA	NA	NA	NA	NA	NA	NA	NA	NA	NA	NA	NA	NA	NA	NA	NA	NA	NA	NA
331	SA134	SA134	Pos	Pos	Pos	Pos	NA	NA	NA	NA	Mtb	1	0	0	0	0	0	0	0	0	Yes	9595	None	None	NA	NA	NA	NA	NA	NA	NA	NA	NA	NA	NA	NA	NA	NA	NA	NA	NA	NA	NA	NA	NA	NA	NA	NA	NA
332	SA135	SA135	Pos	Pos	Pos	Pos	NA	NA	NA	NA	Mtb	1	1	0	1	0	1	0	1	0	Yes	9595	None	None	NA	NA	NA	NA	NA	NA	NA	NA	NA	NA	NA	NA	NA	NA	NA	NA	NA	NA	NA	NA	NA	NA	NA	NA	NA
333	SA136	SA136	Pos	Pos	Pos	Pos	NA	NA	NA	NA	Mtb	1	0	0	0	0	0	0	0	0	Yes	9595	None	None	NA	NA	NA	NA	NA	NA	NA	NA	NA	NA	NA	NA	NA	NA	NA	NA	NA	NA	NA	NA	NA	NA	NA	NA	NA
334	SA137	SA137	Pos	Pos	Pos	Pos	NA	NA	NA	NA	Mtb	1	0	1	0	1	0	1	0	1	Yes	9595	MUT1	WT1	NA	NA	NA	NA	NA	NA	NA	NA	NA	NA	NA	NA	NA	NA	NA	NA	NA	NA	NA	NA	NA	NA	NA	NA	NA
335	SA138	SA138	Pos	Pos	Pos	Pos	NA	NA	NA	NA	Mtb	1	1	1	1	1	1	1	1	1	Yes	9595	MUT1	WT1	NA	NA	NA	NA	NA	NA	NA	NA	NA	NA	NA	NA	NA	NA	NA	NA	NA	NA	NA	NA	NA	NA	NA	NA	NA
336	SA139	SA139	Pos	Pos	Pos	Pos	NA	NA	NA	NA	Mtb	1	1	1	1	1	1	1	1	1	Yes	9595	MUT1	WT1	NA	NA	NA	NA	NA	NA	NA	NA	NA	NA	NA	NA	NA	NA	NA	NA	NA	NA	NA	NA	NA	NA	NA	NA	NA
337	SA140	SA140	Pos	Pos	Pos	Pos	NA	NA	NA	NA	Mtb	1	1	1	1	1	1	1	1	1	Yes	9595	MUT1	WT1	NA	NA	NA	NA	NA	NA	NA	NA	NA	NA	NA	NA	NA	NA	NA	NA	NA	NA	NA	NA	NA	NA	NA	NA	NA
338	SA141	SA141	Pos	Pos	Pos	Pos	NA	NA	NA	NA	Mtb	1	1	1	1	1	1	1	1	1	Yes	9595	None	WT1	NA	NA	NA	NA	NA	NA	NA	NA	NA	NA	NA	NA	NA	NA	NA	NA	NA	NA	NA	NA	NA	NA	NA	NA	NA
339	SA142	SA142	Pos	Pos	Pos	Pos	NA	NA	NA	NA	Mtb	1	1	0	1	0	1	0	1	0	Yes	9595	None	None	NA	NA	NA	NA	NA	NA	NA	NA	NA	NA	NA	NA	NA	NA	NA	NA	NA	NA	NA	NA	NA	NA	NA	NA	NA
340	SA143	SA143	Pos	Pos	Pos	Pos	NA	NA	NA	NA	Mtb	1	0	0	0	0	0	0	0	0	Yes	9595	None	None	NA	NA	NA	NA	NA	NA	NA	NA	NA	NA	NA	NA	NA	NA	NA	NA	NA	NA	NA	NA	NA	NA	NA	NA	NA
341	SA144	SA144	Pos	Pos	Pos	Pos	NA	NA	NA	NA	Mtb	1	0	0	0	0	1	0	1	0	Yes	9595	None	None	NA	NA	NA	NA	NA	NA	NA	NA	NA	NA	NA	NA	NA	NA	NA	NA	NA	NA	NA	NA	NA	NA	NA	NA	NA
342	SA145	SA145	Pos	Pos	Pos	Pos	NA	NA	NA	NA	Mtb	1	0	0	0	0	0	0	0	0	Yes	9595	None	None	NA	NA	NA	NA	NA	NA	NA	NA	NA	NA	NA	NA	NA	NA	NA	NA	NA	NA	NA	NA	NA	NA	NA	NA	NA
343	SA146	SA146	Pos	Pos	Pos	Pos	NA	NA	NA	NA	Mtb	1	0	1	0	1	1	1	1	1	Yes	9595	None	None	NA	NA	NA	NA	NA	NA	NA	NA	NA	NA	NA	NA	NA	NA	NA	NA	NA	NA	NA	NA	NA	NA	NA	NA	NA
344	SA147	SA147	Pos	Pos	Pos	Pos	NA	NA	NA	NA	Mtb	1	1	0	1	0	1	0	1	0	Yes	9595	None	None	NA	NA	NA	NA	NA	NA	NA	NA	NA	NA	NA	NA	NA	NA	NA	NA	NA	NA	NA	NA	NA	NA	NA	NA	NA
345	SA148	SA148	Pos	Pos	Pos	Pos	NA	NA	NA	NA	Mtb	1	0	0	0	0	0	0	0	0	Yes	9595	None	None	NA	NA	NA	NA	NA	NA	NA	NA	NA	NA	NA	NA	NA	NA	NA	NA	NA	NA	NA	NA	NA	NA	NA	NA	NA
346	SA149	SA149	Pos	Pos	Pos	Pos	NA	NA	NA	NA	Mtb	1	1	1	1	1	1	1	1	1	Yes	9595	None	None	NA	NA	NA	NA	NA	NA	NA	NA	NA	NA	NA	NA	NA	NA	NA	NA	NA	NA	NA	NA	NA	NA	NA	NA	NA
347	SA150	SA150	Pos	Pos	Pos	Pos	NA	NA	NA	NA	Mtb	1	0	1	0	1	0	1	0	1	Yes	9595	None	None	NA	NA	NA	NA	NA	NA	NA	NA	NA	NA	NA	NA	NA	NA	NA	NA	NA	NA	NA	NA	NA	NA	NA	NA	NA
348	SA151	SA151	Pos	Pos	Pos	Pos	NA	NA	NA	NA	Mtb	1	0	0	0	0	0	0	0	0	Yes	9595	None	None	NA	NA	NA	NA	NA	NA	NA	NA	NA	NA	NA	NA	NA	NA	NA	NA	NA	NA	NA	NA	NA	NA	NA	NA	NA
349	SA152	SA152	Pos	Pos	Pos	Pos	NA	NA	NA	NA	Mtb	1	1	1	1	1	1	1	1	1	Yes	9595	None	None	NA	NA	NA	NA	NA	NA	NA	NA	NA	NA	NA	NA	NA	NA	NA	NA	NA	NA	NA	NA	NA	NA	NA	NA	NA
350	SA153	SA153	Pos	Pos	Pos	Pos	NA	NA	NA	NA	Mtb	1	0	0	0	0	0	0	0	0	Yes	9595	None	None	NA	NA	NA	NA	NA	NA	NA	NA	NA	NA	NA	NA	NA	NA	NA	NA	NA	NA	NA	NA	NA	NA	NA	NA	NA
351	SA154	SA154	Pos	Pos	Pos	Pos	NA	NA	NA	NA	Mtb	1	1	1	1	1	1	1	1	1	Yes	9595	MUT1	WT1	NA	NA	NA	NA	NA	NA	NA	NA	NA	NA	NA	NA	NA	NA	NA	NA	NA	NA	NA	NA	NA	NA	NA	NA	NA
352	SA155	SA155	Pos	Pos	Pos	Pos	NA	NA	NA	NA	Mtb	1	0	1	0	1	0	1	0	1	Yes	9595	MUT1	None	NA	NA	NA	NA	NA	NA	NA	NA	NA	NA	NA	NA	NA	NA	NA	NA	NA	NA	NA	NA	NA	NA	NA	NA	NA
353	SA156	SA156	Pos	Pos	Pos	Pos	NA	NA	NA	NA	Mtb	1	1	1	1	1	1	1	1	1	Yes	9595	MUT1	WT1	NA	NA	NA	NA	NA	NA	NA	NA	NA	NA	NA	NA	NA	NA	NA	NA	NA	NA	NA	NA	NA	NA	NA	NA	NA
354	SA157	SA157	Pos	Pos	Pos	Pos	NA	NA	NA	NA	Mtb	1	1	1	1	1	1	1	1	1	Yes	9595	MUT1	WT1	NA	NA	NA	NA	NA	NA	NA	NA	NA	NA	NA	NA	NA	NA	NA	NA	NA	NA	NA	NA	NA	NA	NA	NA	NA
355	SA158	SA158	Pos	Pos	Pos	Pos	NA	NA	NA	NA	Mtb	1	0	1	0	1	0	1	0	1	Yes	9595	None	WT1	NA	NA	NA	NA	NA	NA	NA	NA	NA	NA	NA	NA	NA	NA	NA	NA	NA	NA	NA	NA	NA	NA	NA	NA	NA
356	SA159	SA159	Pos	Pos	Pos	Pos	NA	NA	NA	NA	Mtb	1	1	1	1	1	1	1	1	1	Yes	9595	MUT1	WT1	NA	NA	NA	NA	NA	NA	NA	NA	NA	NA	NA	NA	NA	NA	NA	NA	NA	NA	NA	NA	NA	NA	NA	NA	NA
357	SA160	SA160	Pos	Pos	Pos	Pos	NA	NA	NA	NA	Mtb	1	0	0	0	0	0	0	0	0	Yes	9595	None	None	NA	NA	NA	NA	NA	NA	NA	NA	NA	NA	NA	NA	NA	NA	NA	NA	NA	NA	NA	NA	NA	NA	NA	NA	NA
358	SA161	SA161	Pos	Pos	Pos	Pos	NA	NA	NA	NA	Mtb	1	0	0	0	0	0	0	0	0	Yes	9595	None	None	NA	NA	NA	NA	NA	NA	NA	NA	NA	NA	NA	NA	NA	NA	NA	NA	NA	NA	NA	NA	NA	NA	NA	NA	NA
359	SA162	SA162	Pos	Pos	Pos	Pos	NA	NA	NA	NA	M. lentiflavum	0	NA	NA	0	0	NA	NA	NA	NA	No	9595	None	None	NA	NA	NA	NA	NA	NA	NA	NA	NA	NA	NA	NA	NA	NA	NA	NA	NA	NA	NA	NA	NA	NA	NA	NA	NA
360	SA163	SA163	Pos	Pos	Pos	Pos	NA	NA	NA	NA	Mtb	1	0	0	0	0	0	0	0	0	Yes	9595	None	None	NA	NA	NA	NA	NA	NA	NA	NA	NA	NA	NA	NA	NA	NA	NA	NA	NA	NA	NA	NA	NA	NA	NA	NA	NA
361	SA164	SA164	Pos	Pos	Pos	Pos	NA	NA	NA	NA	M. chelonae	0	NA	NA	0	0	NA	NA	NA	NA	No	9595	None	None	NA	NA	NA	NA	NA	NA	NA	NA	NA	NA	NA	NA	NA	NA	NA	NA	NA	NA	NA	NA	NA	NA	NA	NA	NA
362	SA165	SA165	Pos	Pos	Pos	Pos	NA	NA	NA	NA	Mtb	1	0	0	0	0	0	0	0	0	Yes	9595	None	None	NA	NA	NA	NA	NA	NA	NA	NA	NA	NA	NA	NA	NA	NA	NA	NA	NA	NA	NA	NA	NA	NA	NA	NA	NA
363	SA166	SA166	Pos	Pos	Pos	Pos	NA	NA	NA	NA	M. borstelense	0	NA	NA	0	0	NA	NA	NA	NA	No	9595	MUT1	None	NA	NA	NA	NA	NA	NA	NA	NA	NA	NA	NA	NA	NA	NA	NA	NA	NA	NA	NA	NA	NA	NA	NA	NA	NA
364	SA167	SA167	Pos	Pos	Pos	Pos	NA	NA	NA	NA	Mtb	1	0	0	0	0	0	0	0	0	Yes	9595	None	None	NA	NA	NA	NA	NA	NA	NA	NA	NA	NA	NA	NA	NA	NA	NA	NA	NA	NA	NA	NA	NA	NA	NA	NA	NA
365	SA168	SA168	Pos	Pos	Pos	Pos	NA	NA	NA	NA	M. szulgai	0	NA	NA	NA	NA	NA	NA	NA	NA	No	9595	None	None	NA	NA	NA	NA	NA	NA	NA	NA	NA	NA	NA	NA	NA	NA	NA	NA	NA	NA	NA	NA	NA	NA	NA	NA	NA
366	SA169	SA169	Pos	Pos	Pos	Pos	NA	NA	NA	NA	Mtb	1	0	1	0	1	0	1	0	1	Yes	9595	None	None	NA	NA	NA	NA	NA	NA	NA	NA	NA	NA	NA	NA	NA	NA	NA	NA	NA	NA	NA	NA	NA	NA	NA	NA	NA
367	SA170	SA170	Pos	Pos	Pos	Pos	NA	NA	NA	NA	M. intracellulare	0	NA	NA	NA	NA	NA	NA	NA	NA	No	9595	None	None	NA	NA	NA	NA	NA	NA	NA	NA	NA	NA	NA	NA	NA	NA	NA	NA	NA	NA	NA	NA	NA	NA	NA	NA	NA
368	SA171	SA171	Pos	Pos	Pos	Pos	NA	NA	NA	NA	Mtb	1	0	0	0	0	0	0	0	0	Yes	9595	None	None	NA	NA	NA	NA	NA	NA	NA	NA	NA	NA	NA	NA	NA	NA	NA	NA	NA	NA	NA	NA	NA	NA	NA	NA	NA
369	SA172	SA172	Pos	Pos	Pos	Pos	NA	NA	NA	NA	M. terrae	0	NA	NA	0	0	NA	NA	NA	NA	No	9595	None	None	NA	NA	NA	NA	NA	NA	NA	NA	NA	NA	NA	NA	NA	NA	NA	NA	NA	NA	NA	NA	NA	NA	NA	NA	NA
370	SA173	SA173	Pos	Pos	Pos	Pos	NA	NA	NA	NA	M. avium	0	NA	NA	1	1	NA	NA	NA	NA	No	9595	MUT1	None	NA	NA	NA	NA	NA	NA	NA	NA	NA	NA	NA	NA	NA	NA	NA	NA	NA	NA	NA	NA	NA	NA	NA	NA	NA
371	SA174	SA174	Pos	Pos	Pos	Pos	NA	NA	NA	NA	M. gordonae	0	NA	NA	NA	NA	NA	NA	NA	NA	No	9595	None	None	NA	NA	NA	NA	NA	NA	NA	NA	NA	NA	NA	NA	NA	NA	NA	NA	NA	NA	NA	NA	NA	NA	NA	NA	NA
372	SA177	SA177	Pos	Pos	Pos	Pos	NA	NA	NA	NA	M. peregrinum	0	NA	NA	NA	NA	NA	NA	NA	NA	No	9595	None	None	NA	NA	NA	NA	NA	NA	NA	NA	NA	NA	NA	NA	NA	NA	NA	NA	NA	NA	NA	NA	NA	NA	NA	NA	NA
373	SA178	SA178	Pos	Pos	Pos	Pos	NA	NA	NA	NA	Mtb	1	0	0	0	0	0	0	0	0	Yes	9595	None	None	NA	NA	NA	NA	NA	NA	NA	NA	NA	NA	NA	NA	NA	NA	NA	NA	NA	NA	NA	NA	NA	NA	NA	NA	NA
374	SA179	SA179	Pos	Pos	Pos	Pos	NA	NA	NA	NA	Mtb	1	0	0	0	0	0	0	0	0	Yes	9595	None	None	NA	NA	NA	NA	NA	NA	NA	NA	NA	NA	NA	NA	NA	NA	NA	NA	NA	NA	NA	NA	NA	NA	NA	NA	NA
375	SA180	SA180	Pos	Pos	Pos	Pos	NA	NA	NA	NA	M. kansasii	0	NA	NA	NA	NA	NA	NA	NA	NA	No	9595	None	None	NA	NA	NA	NA	NA	NA	NA	NA	NA	NA	NA	NA	NA	NA	NA	NA	NA	NA	NA	NA	NA	NA	NA	NA	NA
376	SA181	SA181	Pos	Pos	Pos	Pos	NA	NA	NA	NA	Mtb	1	1	1	1	1	0	1	0	1	Yes	9595	MUT1	None	NA	NA	NA	NA	NA	NA	NA	NA	NA	NA	NA	NA	NA	NA	NA	NA	NA	NA	NA	NA	NA	NA	NA	NA	NA
377	SA182	SA182	Pos	Pos	Pos	Pos	NA	NA	NA	NA	Mtb	1	0	1	0	1	0	1	0	1	Yes	9595	MUT1	WT1	NA	NA	NA	NA	NA	NA	NA	NA	NA	NA	NA	NA	NA	NA	NA	NA	NA	NA	NA	NA	NA	NA	NA	NA	NA
378	SA184	SA184	Pos	Pos	Pos	Pos	NA	NA	NA	NA	Mtb	1	0	1	0	1	0	0	0	0	Yes	9595	None	None	NA	NA	NA	NA	NA	NA	NA	NA	NA	NA	NA	NA	NA	NA	NA	NA	NA	NA	NA	NA	NA	NA	NA	NA	NA
379	SA185	SA185	Pos	Pos	Pos	Pos	NA	NA	NA	NA	Mtb	1	0	0	0	0	0	0	0	0	Yes	9595	None	None	NA	NA	NA	NA	NA	NA	NA	NA	NA	NA	NA	NA	NA	NA	NA	NA	NA	NA	NA	NA	NA	NA	NA	NA	NA
380	SA186	SA186	Pos	Pos	Pos	Pos	NA	NA	NA	NA	Mtb	1	1	1	1	1	1	1	1	1	Yes	9595	MUT1	WT1	NA	NA	NA	NA	NA	NA	NA	NA	NA	NA	NA	NA	NA	NA	NA	NA	NA	NA	NA	NA	NA	NA	NA	NA	NA
381	SA187	SA187	Pos	Pos	Pos	Pos	NA	NA	NA	NA	Mtb	1	1	1	1	1	1	1	1	1	Yes	9595	None	WT1	NA	NA	NA	NA	NA	NA	NA	NA	NA	NA	NA	NA	NA	NA	NA	NA	NA	NA	NA	NA	NA	NA	NA	NA	NA
382	SA188	SA188	Pos	Pos	Pos	Pos	NA	NA	NA	NA	Mtb	1	1	1	1	1	1	1	1	1	Yes	9595	MUT1	WT1	NA	NA	NA	NA	NA	NA	NA	NA	NA	NA	NA	NA	NA	NA	NA	NA	NA	NA	NA	NA	NA	NA	NA	NA	NA
383	SA189	SA189	Pos	Pos	Pos	Pos	NA	NA	NA	NA	Mtb	1	1	1	1	1	1	1	1	1	Yes	9595	MUT1	WT1	NA	NA	NA	NA	NA	NA	NA	NA	NA	NA	NA	NA	NA	NA	NA	NA	NA	NA	NA	NA	NA	NA	NA	NA	NA
384	SA190	SA190	Pos	Pos	Pos	Pos	NA	NA	NA	NA	Mtb	1	1	1	1	1	1	1	1	1	Yes	9595	None	None	NA	NA	NA	NA	NA	NA	NA	NA	NA	NA	NA	NA	NA	NA	NA	NA	NA	NA	NA	NA	NA	NA	NA	NA	NA
385	SA191	SA191	Pos	Pos	Pos	Pos	NA	NA	NA	NA	Mtb	1	1	1	1	1	1	1	1	1	Yes	9595	MUT1	WT1	NA	NA	NA	NA	NA	NA	NA	NA	NA	NA	NA	NA	NA	NA	NA	NA	NA	NA	NA	NA	NA	NA	NA	NA	NA
386	SA192	SA192	Pos	Pos	Pos	Pos	NA	NA	NA	NA	Mtb	1	1	1	1	1	1	1	1	1	Yes	9595	MUT1	WT1	NA	NA	NA	NA	NA	NA	NA	NA	NA	NA	NA	NA	NA	NA	NA	NA	NA	NA	NA	NA	NA	NA	NA	NA	NA
387	SA193	SA193	Pos	Pos	Pos	Pos	NA	NA	NA	NA	Mtb	1	1	1	1	1	1	1	1	1	Yes	9595	MUT1	WT1	NA	NA	NA	NA	NA	NA	NA	NA	NA	NA	NA	NA	NA	NA	NA	NA	NA	NA	NA	NA	NA	NA	NA	NA	NA
388	SA194	SA194	Pos	Pos	Pos	Pos	NA	NA	NA	NA	Mtb	1	1	1	1	1	1	1	1	1	Yes	9595	None	WT1	NA	NA	NA	NA	NA	NA	NA	NA	NA	NA	NA	NA	NA	NA	NA	NA	NA	NA	NA	NA	NA	NA	NA	NA	NA
389	SA195	SA195	Pos	Pos	Pos	Pos	NA	NA	NA	NA	Mtb	1	1	1	1	1	1	1	1	1	Yes	9595	MUT1	WT1	NA	NA	NA	NA	NA	NA	NA	NA	NA	NA	NA	NA	NA	NA	NA	NA	NA	NA	NA	NA	NA	NA	NA	NA	NA
390	SA196	SA196	Pos	Pos	Pos	Pos	NA	NA	NA	NA	Mtb	1	1	0	1	0	1	1	1	1	Yes	9595	None	None	NA	NA	NA	NA	NA	NA	NA	NA	NA	NA	NA	NA	NA	NA	NA	NA	NA	NA	NA	NA	NA	NA	NA	NA	NA
391	SA197	SA197	Pos	Pos	Pos	Pos	NA	NA	NA	NA	Mtb	1	1	1	1	1	1	1	1	1	Yes	9595	MUT1	WT1	NA	NA	NA	NA	NA	NA	NA	NA	NA	NA	NA	NA	NA	NA	NA	NA	NA	NA	NA	NA	NA	NA	NA	NA	NA
392	SA198	SA198	Pos	Pos	Pos	Pos	NA	NA	NA	NA	Mtb	1	NA	NA	NA	NA	1	1	1	1	No	9595	MUT1	None	NA	NA	NA	NA	NA	NA	NA	NA	NA	NA	NA	NA	NA	NA	NA	NA	NA	NA	NA	NA	NA	NA	NA	NA	NA
393	SA199	SA199	Pos	Pos	Pos	Pos	NA	NA	NA	NA	Mtb	1	1	1	1	1	1	1	1	1	Yes	9595	MUT1	WT1	NA	NA	NA	NA	NA	NA	NA	NA	NA	NA	NA	NA	NA	NA	NA	NA	NA	NA	NA	NA	NA	NA	NA	NA	NA
394	SA200	SA200	Pos	Pos	Pos	Pos	NA	NA	NA	NA	Mtb	1	0	1	0	1	1	1	1	1	Yes	9595	MUT1	WT1	NA	NA	NA	NA	NA	NA	NA	NA	NA	NA	NA	NA	NA	NA	NA	NA	NA	NA	NA	NA	NA	NA	NA	NA	NA
395	SA201	SA201	Pos	Pos	Pos	Pos	NA	NA	NA	NA	Mtb	1	1	1	1	1	1	1	1	1	Yes	9595	MUT1	WT1	NA	NA	NA	NA	NA	NA	NA	NA	NA	NA	NA	NA	NA	NA	NA	NA	NA	NA	NA	NA	NA	NA	NA	NA	NA
396	SA202	SA202	Pos	Pos	Pos	Pos	NA	NA	NA	NA	Mtb	1	1	1	1	1	1	1	1	1	Yes	9595	MUT1	WT1	NA	NA	NA	NA	NA	NA	NA	NA	NA	NA	NA	NA	NA	NA	NA	NA	NA	NA	NA	NA	NA	NA	NA	NA	NA
397	SA203	SA203	Pos	Pos	Pos	Pos	NA	NA	NA	NA	Mtb	1	1	1	1	1	1	1	1	1	Yes	9595	MUT1	WT1	NA	NA	NA	NA	NA	NA	NA	NA	NA	NA	NA	NA	NA	NA	NA	NA	NA	NA	NA	NA	NA	NA	NA	NA	NA
398	SA204	SA204	Pos	Pos	Pos	Pos	NA	NA	NA	NA	Mtb	1	1	0	1	0	1	1	1	1	Yes	9595	None	None	NA	NA	NA	NA	NA	NA	NA	NA	NA	NA	NA	NA	NA	NA	NA	NA	NA	NA	NA	NA	NA	NA	NA	NA	NA
399	SA205	SA205	Pos	Pos	Pos	Pos	NA	NA	NA	NA	Mtb	1	1	1	1	1	1	1	1	1	Yes	9595	MUT1	WT1	NA	NA	NA	NA	NA	NA	NA	NA	NA	NA	NA	NA	NA	NA	NA	NA	NA	NA	NA	NA	NA	NA	NA	NA	NA
400	SA206	SA206	Pos	Pos	Pos	Pos	NA	NA	NA	NA	Mtb	1	1	1	1	1	1	1	1	1	Yes	9595	MUT1	WT1	NA	NA	NA	NA	NA	NA	NA	NA	NA	NA	NA	NA	NA	NA	NA	NA	NA	NA	NA	NA	NA	NA	NA	NA	NA
[truncated: 39 more columns]
