# Supplementary material for: Comparative accuracy of the REBA MTB MDR and Hain MTBDRplus line probe assays for the detection of multidrug-resistant tuberculosis: A multicenter, non-inferiority study
Source: PLoS One. 2017 Mar 24;12(3):e0173804. doi: 10.1371/journal.pone.0173804 (PMC5365104; doi:10.1371/journal.pone.0173804)
Supplement: S3 Dataset — (CSV) [file pone.0173804.s009.csv]

	patient_id	site_id	katg_str_mt_YD	katg_str_wt_yd	Rep_katg_str_mt_YD	Rep_katg_str_wt_yd	Rep_str_ahpc_wt_yd	Rep_str_HC_yd	Rep_str_inh_yd	Rep_str_inha_mt_YD	Rep_str_inha_wt_yd	Rep_str_ML_yd	Rep_str_mtb_yd	Rep_str_myc_yd	Rep_str_rif_yd	Rep_str_rpob_mt_YD	Rep_str_rpob_wt_yd	Rep_yd_d	Sp_ahpc_wt_yd	Sp_HC_yd	Sp_inh_yd	Sp_inha_mt_YD	Sp_inha_wt_yd	Sp_katg_mt_YD	Sp_katg_wt_yd	Sp_ML_yd	Sp_mtb_yd	Sp_myc_yd	Sp_Rep_ahpc_wt_yd	Sp_Rep_HC_yd	Sp_Rep_inh_yd	Sp_Rep_inha_mt_YD	Sp_Rep_inha_wt_yd	Sp_Rep_katg_mt_YD	Sp_Rep_katg_wt_yd	Sp_Rep_ML_yd	Sp_Rep_mtb_yd	Sp_Rep_myc_yd	Sp_Rep_rif_yd	Sp_Rep_rpob_mt_YD	Sp_Rep_rpob_wt_yd	Sp_Rep_yd_d	Sp_Rif_yd	Sp_rpob_mt_YD	Sp_rpob_wt_yd	Sp_yd_d	Sp_YD_done	Sp_YD_done.1	str_ahpc_wt_yd
1	G1001	15	MUT1	WT1	NA	NA	NA	NA	NA	NA	NA	NA	NA	NA	NA	NA	NA	NA	None	Correct	R-Resistant	None	None	MUT1	WT1	Correct	Pos	Pos	NA	NA	NA	NA	NA	NA	NA	NA	NA	NA	NA	NA	NA	NA	S-Sensitive	None	None	28/01/2015	No	Done	WT3
2	G1002	15	None	None	NA	NA	NA	NA	NA	NA	NA	NA	NA	NA	NA	NA	NA	NA	None	Correct	R-Resistant	None	None	MUT1	WT1	Correct	Pos	Pos	NA	NA	NA	NA	NA	NA	NA	NA	NA	NA	NA	NA	NA	NA	R-Resistant	rpoB MT1	rpoB WT5	28/01/2015	No	Done	None
3	G1003	15	NA	NA	NA	NA	NA	NA	NA	NA	NA	NA	NA	NA	NA	NA	NA	NA	None	Correct	R-Resistant	None	None	MUT1	WT1	Correct	Pos	Pos	NA	NA	NA	NA	NA	NA	NA	NA	NA	NA	NA	NA	NA	NA	R-Resistant	rpoB MT1	rpoB WT5	28/01/2015	No	Done	NA
4	G1005	15	NA	NA	NA	NA	NA	NA	NA	NA	NA	NA	NA	NA	NA	NA	NA	NA	None	Correct	S-Sensitive	None	None	None	None	Correct	Pos	Pos	NA	NA	NA	NA	NA	NA	NA	NA	NA	NA	NA	NA	NA	NA	S-Sensitive	None	None	28/01/2015	No	Done	NA
5	G1008	15	NA	NA	NA	NA	NA	NA	NA	NA	NA	NA	NA	NA	NA	NA	NA	NA	None	Correct	S-Sensitive	None	None	None	None	Correct	Pos	Pos	NA	NA	NA	NA	NA	NA	NA	NA	NA	NA	NA	NA	NA	NA	S-Sensitive	None	None	28/01/2015	No	Done	NA
6	G1009	15	NA	NA	NA	NA	NA	NA	NA	NA	NA	NA	NA	NA	NA	NA	NA	NA	None	Correct	S-Sensitive	None	None	None	None	Correct	Pos	Pos	NA	NA	NA	NA	NA	NA	NA	NA	NA	NA	NA	NA	NA	NA	S-Sensitive	None	None	28/01/2015	No	Done	NA
7	G1011	15	NA	NA	NA	NA	NA	NA	NA	NA	NA	NA	NA	NA	NA	NA	NA	NA	None	Correct	S-Sensitive	None	None	None	None	Correct	Pos	Pos	NA	NA	NA	NA	NA	NA	NA	NA	NA	NA	NA	NA	NA	NA	S-Sensitive	None	None	28/01/2015	No	Done	NA
8	G1012	15	NA	NA	NA	NA	NA	NA	NA	NA	NA	NA	NA	NA	NA	NA	NA	NA	None	Correct	S-Sensitive	None	None	MUT1	WT1	Correct	Pos	Pos	NA	NA	NA	NA	NA	NA	NA	NA	NA	NA	NA	NA	NA	NA	S-Sensitive	None	None	28/01/2015	No	Done	NA
9	G1013	15	NA	NA	NA	NA	NA	NA	NA	NA	NA	NA	NA	NA	NA	NA	NA	NA	None	Correct	R-Resistant	inhA MUT1	inhA WT1	MUT1	WT1	Correct	Pos	Pos	NA	NA	NA	NA	NA	NA	NA	NA	NA	NA	NA	NA	NA	NA	R-Resistant	rpoB MT1	rpoB WT5	28/01/2015	No	Done	NA
10	G1014	15	NA	NA	NA	NA	NA	NA	NA	NA	NA	NA	NA	NA	NA	NA	NA	NA	None	Correct	R-Resistant	None	None	MUT1	WT1	Correct	Pos	Pos	NA	NA	NA	NA	NA	NA	NA	NA	NA	NA	NA	NA	NA	NA	R-Resistant	rpoB MT1	rpoB WT5	28/01/2015	No	Done	NA
11	G1016	15	NA	NA	NA	NA	NA	NA	NA	NA	NA	NA	NA	NA	NA	NA	NA	NA	None	Correct	R-Resistant	inhA MUT1	inhA WT1	MUT1	WT1	Correct	Pos	Pos	NA	NA	NA	NA	NA	NA	NA	NA	NA	NA	NA	NA	NA	NA	S-Sensitive	None	None	28/01/2015	No	Done	NA
12	G1017	15	NA	NA	NA	NA	NA	NA	NA	NA	NA	NA	NA	NA	NA	NA	NA	NA	None	Correct	S-Sensitive	None	None	None	None	Correct	Pos	Pos	NA	NA	NA	NA	NA	NA	NA	NA	NA	NA	NA	NA	NA	NA	S-Sensitive	None	None	28/01/2015	No	Done	NA
13	G1018	15	NA	NA	NA	NA	NA	NA	NA	NA	NA	NA	NA	NA	NA	NA	NA	NA	None	Correct	R-Resistant	None	None	MUT1	WT1	Correct	Pos	Pos	NA	NA	NA	NA	NA	NA	NA	NA	NA	NA	NA	NA	NA	NA	R-Resistant	rpoB MT1	rpoB WT5	28/01/2015	No	Done	NA
14	G1019	15	NA	NA	NA	NA	NA	NA	NA	NA	NA	NA	NA	NA	NA	NA	NA	NA	None	Correct	S-Sensitive	None	None	None	None	Correct	Pos	Pos	NA	NA	NA	NA	NA	NA	NA	NA	NA	NA	NA	NA	NA	NA	S-Sensitive	None	None	28/01/2015	No	Done	NA
15	G1020	15	NA	NA	NA	NA	NA	NA	NA	NA	NA	NA	NA	NA	NA	NA	NA	NA	WT2; WT3; WT4; WT5; WT1	Correct	R-Resistant	None	inhA WT1; inhA WT2	None	WT1	Correct	Pos	Pos	NA	0	0	NA	NA	NA	NA	0	0	0	0	NA	NA	NA	R-Resistant	None	rpoB WT1; rpoB WT3; rpoB WT5	28/01/2015	No	Done	NA
16	G1021	15	NA	NA	NA	NA	NA	NA	NA	NA	NA	NA	NA	NA	NA	NA	NA	NA	None	Correct	R-Resistant	None	None	MUT1	WT1	Correct	Pos	Pos	NA	NA	NA	NA	NA	NA	NA	NA	NA	NA	NA	NA	NA	NA	S-Sensitive	None	None	12/03/2015	No	Done	NA
17	G1022	15	NA	NA	NA	NA	NA	NA	NA	NA	NA	NA	NA	NA	NA	NA	NA	NA	None	Correct	S-Sensitive	None	None	None	None	Correct	Pos	Pos	NA	NA	NA	NA	NA	NA	NA	NA	NA	NA	NA	NA	NA	NA	R-Resistant	None	rpoB WT5	12/03/2015	No	Done	NA
18	G1023	15	NA	NA	NA	NA	NA	NA	NA	NA	NA	NA	NA	NA	NA	NA	NA	NA	None	Correct	R-Resistant	inhA MUT1	inhA WT1	MUT1	WT1	Correct	Pos	Pos	NA	NA	NA	NA	NA	NA	NA	NA	NA	NA	NA	NA	NA	NA	R-Resistant	rpoB MT1	rpoB WT5	12/03/2015	No	Done	NA
19	G1024	15	NA	NA	NA	NA	NA	NA	NA	NA	NA	NA	NA	NA	NA	NA	NA	NA	None	Correct	S-Sensitive	None	None	None	None	Correct	Pos	Pos	NA	NA	NA	NA	NA	NA	NA	NA	NA	NA	NA	NA	NA	NA	S-Sensitive	None	None	12/03/2015	No	Done	NA
20	G1025	15	NA	NA	NA	NA	NA	NA	NA	NA	NA	NA	NA	NA	NA	NA	NA	NA	None	Correct	R-Resistant	None	None	MUT1	WT1	Correct	Pos	Pos	NA	NA	NA	NA	NA	NA	NA	NA	NA	NA	NA	NA	NA	NA	R-Resistant	rpoB MT1	rpoB WT5	12/03/2015	No	Done	NA
21	G1026	15	NA	NA	NA	NA	NA	NA	NA	NA	NA	NA	NA	NA	NA	NA	NA	NA	None	Correct	R-Resistant	None	inhA WT1	None	None	Correct	Pos	Pos	NA	NA	NA	NA	NA	NA	NA	NA	NA	NA	NA	NA	NA	NA	R-Resistant	rpoB MT1	rpoB WT5	12/03/2015	No	Done	NA
22	G1027	15	NA	NA	NA	NA	NA	NA	NA	NA	NA	NA	NA	NA	NA	NA	NA	NA	None	Correct	R-Resistant	inhA MUT1	inhA WT1	MUT1	WT1	Correct	Pos	Pos	NA	NA	NA	NA	NA	NA	NA	NA	NA	NA	NA	NA	NA	NA	S-Sensitive	None	None	12/03/2015	No	Done	NA
23	G1028	15	NA	NA	NA	NA	NA	NA	NA	NA	NA	NA	NA	NA	NA	NA	NA	NA	None	Correct	S-Sensitive	None	None	None	None	Correct	Pos	Pos	NA	NA	NA	NA	NA	NA	NA	NA	NA	NA	NA	NA	NA	NA	S-Sensitive	None	None	12/03/2015	No	Done	NA
24	G1030	15	NA	NA	NA	NA	NA	NA	NA	NA	NA	NA	NA	NA	NA	NA	NA	NA	None	Correct	S-Sensitive	None	None	None	None	Correct	Pos	Pos	NA	NA	NA	NA	NA	NA	NA	NA	NA	NA	NA	NA	NA	NA	S-Sensitive	None	None	12/03/2015	No	Done	NA
25	G1031	15	NA	NA	NA	NA	NA	NA	NA	NA	NA	NA	NA	NA	NA	NA	NA	NA	None	Correct	R-Resistant	None	None	MUT1	WT1	Correct	Pos	Pos	NA	NA	NA	NA	NA	NA	NA	NA	NA	NA	NA	NA	NA	NA	R-Resistant	rpoB MT1	rpoB WT5	12/03/2015	No	Done	NA
26	G1032	15	NA	NA	NA	NA	NA	NA	NA	NA	NA	NA	NA	NA	NA	NA	NA	NA	None	Correct	S-Sensitive	None	None	None	None	Correct	Pos	Pos	NA	NA	NA	NA	NA	NA	NA	NA	NA	NA	NA	NA	NA	NA	S-Sensitive	None	None	12/03/2015	No	Done	NA
27	G1033	15	NA	NA	NA	NA	NA	NA	NA	NA	NA	NA	NA	NA	NA	NA	NA	NA	None	Correct	S-Sensitive	None	None	None	None	Correct	Pos	Pos	NA	NA	NA	NA	NA	NA	NA	NA	NA	NA	NA	NA	NA	NA	S-Sensitive	None	None	12/03/2015	No	Done	NA
28	G1034	15	NA	NA	NA	NA	NA	NA	NA	NA	NA	NA	NA	NA	NA	NA	NA	NA	WT2; WT3; WT1	Correct	R-Resistant	None	None	None	WT1	Correct	Pos	Pos	NA	NA	NA	NA	NA	NA	NA	NA	NA	NA	NA	NA	NA	NA	R-Resistant	None	rpoB WT1; rpoB WT3; rpoB WT5	12/03/2015	No	Done	NA
29	G1035	15	NA	NA	NA	NA	NA	NA	NA	NA	NA	NA	NA	NA	NA	NA	NA	NA	None	Correct	S-Sensitive	None	None	None	None	Correct	Pos	Pos	NA	NA	NA	NA	NA	NA	NA	NA	NA	NA	NA	NA	NA	NA	R-Resistant	None	rpoB WT1; rpoB WT3; rpoB WT5	12/03/2015	No	Done	NA
30	G1036	15	NA	NA	NA	NA	NA	NA	NA	NA	NA	NA	NA	NA	NA	NA	NA	NA	None	Correct	S-Sensitive	None	None	None	None	Correct	Pos	Pos	NA	NA	NA	NA	NA	NA	NA	NA	NA	NA	NA	NA	NA	NA	S-Sensitive	None	None	12/03/2015	No	Done	NA
31	G1037	15	NA	NA	NA	NA	NA	NA	NA	NA	NA	NA	NA	NA	NA	NA	NA	NA	None	Correct	S-Sensitive	None	None	None	None	Correct	Pos	Pos	NA	NA	NA	NA	NA	NA	NA	NA	NA	NA	NA	NA	NA	NA	S-Sensitive	None	None	12/03/2015	No	Done	NA
32	G1037	15	NA	NA	NA	NA	NA	NA	NA	NA	NA	NA	NA	NA	NA	NA	NA	NA	None	Correct	S-Sensitive	None	None	None	None	Correct	Pos	Pos	NA	NA	NA	NA	NA	NA	NA	NA	NA	NA	NA	NA	NA	NA	S-Sensitive	None	None	12/03/2015	No	Done	NA
33	G1038	15	NA	NA	NA	NA	NA	NA	NA	NA	NA	NA	NA	NA	NA	NA	NA	NA	WT2; WT3; WT4; WT5; WT1	Correct	R-Resistant	None	inhA WT1; inhA WT2	None	WT1	Correct	Neg	Neg	NA	NA	NA	NA	NA	NA	NA	NA	NA	NA	NA	NA	NA	NA	R-Resistant	None	rpoB WT1; rpoB WT2; rpoB WT3; rpoB WT4; rpoB WT5	12/03/2015	No	Done	NA
34	G1039	15	NA	NA	NA	NA	NA	NA	NA	NA	NA	NA	NA	NA	NA	NA	NA	NA	None	Correct	R-Resistant	None	None	MUT1	WT1	Correct	Pos	Pos	NA	NA	NA	NA	NA	NA	NA	NA	NA	NA	NA	NA	NA	NA	R-Resistant	rpoB MT1	rpoB WT5	12/03/2015	No	Done	NA
35	G1040	15	NA	NA	NA	NA	NA	NA	NA	NA	NA	NA	NA	NA	NA	NA	NA	NA	None	Correct	S-Sensitive	None	None	None	None	Correct	Pos	Pos	NA	NA	NA	NA	NA	NA	NA	NA	NA	NA	NA	NA	NA	NA	S-Sensitive	None	None	12/03/2015	No	Done	NA
36	G1041	15	NA	NA	NA	NA	NA	NA	NA	NA	NA	NA	NA	NA	NA	NA	NA	NA	None	Correct	R-Resistant	None	None	MUT1	WT1	Correct	Pos	Pos	NA	NA	NA	NA	NA	NA	NA	NA	NA	NA	NA	NA	NA	NA	R-Resistant	rpoB MT1	rpoB WT5	17/03/2015	No	Done	NA
37	G1042	15	NA	NA	NA	NA	NA	NA	NA	NA	NA	NA	NA	NA	NA	NA	NA	NA	None	Correct	R-Resistant	None	None	MUT1	WT1	Correct	Pos	Pos	NA	NA	NA	NA	NA	NA	NA	NA	NA	NA	NA	NA	NA	NA	R-Resistant	rpoB MT1	rpoB WT5	17/03/2015	No	Done	NA
38	G1043	15	NA	NA	NA	NA	NA	NA	NA	NA	NA	NA	NA	NA	NA	NA	NA	NA	None	Correct	R-Resistant	None	None	MUT1	WT1	Correct	Pos	Pos	NA	NA	NA	NA	NA	NA	NA	NA	NA	NA	NA	NA	NA	NA	R-Resistant	None	rpoB WT3; rpoB WT5	17/03/2015	No	Done	NA
39	G1044	15	NA	NA	NA	NA	NA	NA	NA	NA	NA	NA	NA	NA	NA	NA	NA	NA	None	Correct	R-Resistant	None	None	MUT1	WT1	Correct	Pos	Pos	NA	NA	NA	NA	NA	NA	NA	NA	NA	NA	NA	NA	NA	NA	R-Resistant	rpoB MT1	rpoB WT5	17/03/2015	No	Done	NA
40	G1045	15	NA	NA	NA	NA	NA	NA	NA	NA	NA	NA	NA	NA	NA	NA	NA	NA	None	Correct	R-Resistant	None	None	MUT1	WT1	Correct	Pos	Pos	NA	NA	NA	NA	NA	NA	NA	NA	NA	NA	NA	NA	NA	NA	R-Resistant	rpoB MT1	rpoB WT5	17/03/2015	No	Done	NA
41	G1047	15	NA	NA	NA	NA	NA	NA	NA	NA	NA	NA	NA	NA	NA	NA	NA	NA	None	Correct	R-Resistant	None	None	MUT1	WT1	Correct	Pos	Pos	NA	NA	NA	NA	NA	NA	NA	NA	NA	NA	NA	NA	NA	NA	R-Resistant	None	rpoB WT1; rpoB WT3; rpoB WT5	17/03/2015	No	Done	NA
42	G1048	15	NA	NA	NA	NA	NA	NA	NA	NA	NA	NA	NA	NA	NA	NA	NA	NA	None	Correct	R-Resistant	None	None	MUT1	WT1	Correct	Pos	Pos	NA	NA	NA	NA	NA	NA	NA	NA	NA	NA	NA	NA	NA	NA	R-Resistant	rpoB MT1	rpoB WT5	17/03/2015	No	Done	NA
43	G1050	15	NA	NA	NA	NA	NA	NA	NA	NA	NA	NA	NA	NA	NA	NA	NA	NA	None	Correct	S-Sensitive	None	None	None	None	Correct	Pos	Pos	NA	NA	NA	NA	NA	NA	NA	NA	NA	NA	NA	NA	NA	NA	S-Sensitive	None	None	17/03/2015	No	Done	NA
44	G1051	15	NA	NA	NA	NA	NA	NA	NA	NA	NA	NA	NA	NA	NA	NA	NA	NA	None	Correct	S-Sensitive	None	None	None	None	Correct	Pos	Pos	NA	NA	NA	NA	NA	NA	NA	NA	NA	NA	NA	NA	NA	NA	S-Sensitive	None	None	17/03/2015	No	Done	NA
45	G1053	15	NA	NA	NA	NA	NA	NA	NA	NA	NA	NA	NA	NA	NA	NA	NA	NA	None	Correct	R-Resistant	None	None	MUT1	WT1	Correct	Pos	Pos	NA	NA	NA	NA	NA	NA	NA	NA	NA	NA	NA	NA	NA	NA	R-Resistant	rpoB MT1	rpoB WT5	17/03/2015	No	Done	NA
46	G1054	15	NA	NA	NA	NA	NA	NA	NA	NA	NA	NA	NA	NA	NA	NA	NA	NA	None	Correct	R-Resistant	None	inhA WT1	MUT1	WT1	Correct	Pos	Pos	NA	NA	NA	NA	NA	NA	NA	NA	NA	NA	NA	NA	NA	NA	R-Resistant	rpoB MT1	rpoB WT5	17/03/2015	No	Done	NA
47	G1055	15	NA	NA	NA	NA	NA	NA	NA	NA	NA	NA	NA	NA	NA	NA	NA	NA	None	Correct	R-Resistant	None	None	MUT1	WT1	Correct	Pos	Pos	NA	NA	NA	NA	NA	NA	NA	NA	NA	NA	NA	NA	NA	NA	S-Sensitive	None	None	17/03/2015	No	Done	NA
48	G1056	15	NA	NA	NA	NA	NA	NA	NA	NA	NA	NA	NA	NA	NA	NA	NA	NA	None	Correct	S-Sensitive	None	None	None	None	Correct	Pos	Pos	NA	NA	NA	NA	NA	NA	NA	NA	NA	NA	NA	NA	NA	NA	S-Sensitive	None	None	17/03/2015	No	Done	NA
49	G1058	15	NA	NA	NA	NA	NA	NA	NA	NA	NA	NA	NA	NA	NA	NA	NA	NA	None	Correct	R-Resistant	None	None	MUT1	None	Correct	Pos	Pos	NA	NA	NA	NA	NA	NA	NA	NA	NA	NA	NA	NA	NA	NA	R-Resistant	rpoB MT1	None	17/03/2015	No	Done	NA
50	G1059	15	NA	NA	NA	NA	NA	NA	NA	NA	NA	NA	NA	NA	NA	NA	NA	NA	None	Correct	S-Sensitive	None	None	None	None	Correct	Pos	Pos	NA	NA	NA	NA	NA	NA	NA	NA	NA	NA	NA	NA	NA	NA	S-Sensitive	None	None	17/03/2015	No	Done	NA
51	G1060	15	NA	NA	NA	NA	NA	NA	NA	NA	NA	NA	NA	NA	NA	NA	NA	NA	None	Correct	R-Resistant	None	inhA WT1	MUT1	WT1	Correct	Pos	Pos	NA	NA	NA	NA	NA	NA	NA	NA	NA	NA	NA	NA	NA	NA	S-Sensitive	None	None	17/03/2015	No	Done	NA
52	G1061	15	NA	NA	NA	NA	NA	NA	NA	NA	NA	NA	NA	NA	NA	NA	NA	NA	None	Correct	S-Sensitive	None	None	None	None	Correct	Pos	Pos	NA	NA	NA	NA	NA	NA	NA	NA	NA	NA	NA	NA	NA	NA	S-Sensitive	None	None	17/03/2015	No	Done	NA
53	G1062	15	NA	NA	NA	NA	NA	NA	NA	NA	NA	NA	NA	NA	NA	NA	NA	NA	None	Correct	R-Resistant	None	inhA WT1	MUT1	WT1	Correct	Pos	Pos	NA	NA	NA	NA	NA	NA	NA	NA	NA	NA	NA	NA	NA	NA	R-Resistant	None	rpoB WT5	17/03/2015	No	Done	NA
54	G1064	15	NA	NA	NA	NA	NA	NA	NA	NA	NA	NA	NA	NA	NA	NA	NA	NA	None	Correct	R-Resistant	None	None	MUT1	WT1	Correct	Pos	Pos	NA	NA	NA	NA	NA	NA	NA	NA	NA	NA	NA	NA	NA	NA	R-Resistant	rpoB MT3	None	18/03/2015	No	Done	NA
55	G1065	15	NA	NA	NA	NA	NA	NA	NA	NA	NA	NA	NA	NA	NA	NA	NA	NA	None	Correct	R-Resistant	None	None	MUT1	WT1	Correct	Pos	Pos	NA	NA	NA	NA	NA	NA	NA	NA	NA	NA	NA	NA	NA	NA	R-Resistant	None	rpoB WT5	18/03/2015	No	Done	NA
56	G1066	15	NA	NA	NA	NA	NA	NA	NA	NA	NA	NA	NA	NA	NA	NA	NA	NA	None	Correct	S-Sensitive	None	None	None	None	Correct	Pos	Pos	NA	NA	NA	NA	NA	NA	NA	NA	NA	NA	NA	NA	NA	NA	S-Sensitive	None	None	18/03/2015	No	Done	NA
57	G1068	15	NA	NA	NA	NA	NA	NA	NA	NA	NA	NA	NA	NA	NA	NA	NA	NA	None	Correct	S-Sensitive	None	None	None	None	Correct	Pos	Pos	NA	NA	NA	NA	NA	NA	NA	NA	NA	NA	NA	NA	NA	NA	S-Sensitive	None	None	18/03/2015	No	Done	NA
58	G1069	15	NA	NA	NA	NA	NA	NA	NA	NA	NA	NA	NA	NA	NA	NA	NA	NA	None	Correct	S-Sensitive	None	None	None	None	Correct	Pos	Pos	NA	NA	NA	NA	NA	NA	NA	NA	NA	NA	NA	NA	NA	NA	S-Sensitive	None	None	18/03/2015	No	Done	NA
59	G1070	15	NA	NA	NA	NA	NA	NA	NA	NA	NA	NA	NA	NA	NA	NA	NA	NA	None	Correct	R-Resistant	None	None	MUT1	WT1	Correct	Pos	Pos	NA	NA	NA	NA	NA	NA	NA	NA	NA	NA	NA	NA	NA	NA	R-Resistant	rpoB MT1	rpoB WT5	18/03/2015	No	Done	NA
60	G1073	15	NA	NA	NA	NA	NA	NA	NA	NA	NA	NA	NA	NA	NA	NA	NA	NA	None	Correct	R-Resistant	None	None	MUT1	WT1	Correct	Pos	Pos	NA	NA	NA	NA	NA	NA	NA	NA	NA	NA	NA	NA	NA	NA	R-Resistant	rpoB MT1	rpoB WT5	18/03/2015	No	Done	NA
61	G1074	15	NA	NA	NA	NA	NA	NA	NA	NA	NA	NA	NA	NA	NA	NA	NA	NA	None	Correct	R-Resistant	None	None	MUT1	WT1	Correct	Pos	Pos	NA	NA	NA	NA	NA	NA	NA	NA	NA	NA	NA	NA	NA	NA	R-Resistant	None	rpoB WT5	18/03/2015	No	Done	NA
62	G1075	15	NA	NA	NA	NA	NA	NA	NA	NA	NA	NA	NA	NA	NA	NA	NA	NA	None	Correct	S-Sensitive	None	None	None	None	Correct	Pos	Pos	NA	0	0	NA	NA	NA	NA	0	0	0	0	NA	NA	NA	S-Sensitive	None	None	18/03/2015	No	Done	NA
63	G1076	15	NA	NA	NA	NA	NA	NA	NA	NA	NA	NA	NA	NA	NA	NA	NA	NA	None	Correct	S-Sensitive	None	None	None	None	Correct	Pos	Pos	NA	NA	NA	NA	NA	NA	NA	NA	NA	NA	NA	NA	NA	NA	S-Sensitive	None	None	18/03/2015	No	Done	NA
64	G1077	15	NA	NA	NA	NA	NA	NA	NA	NA	NA	NA	NA	NA	NA	NA	NA	NA	None	Correct	R-Resistant	None	None	None	None	Correct	Pos	Pos	NA	NA	NA	NA	NA	NA	NA	NA	NA	NA	NA	NA	NA	NA	R-Resistant	None	rpoB WT1; rpoB WT3; rpoB WT5	18/03/2015	No	Done	NA
65	G1078	15	NA	NA	NA	NA	NA	NA	NA	NA	NA	NA	NA	NA	NA	NA	NA	NA	None	Correct	R-Resistant	None	None	MUT1	None	Correct	Pos	Pos	NA	NA	NA	NA	NA	NA	NA	NA	NA	NA	NA	NA	NA	NA	S-Sensitive	None	None	18/03/2015	No	Done	NA
66	G1080	15	NA	NA	NA	NA	NA	NA	NA	NA	NA	NA	NA	NA	NA	NA	NA	NA	None	Correct	S-Sensitive	None	None	None	None	Correct	Pos	Pos	NA	NA	NA	NA	NA	NA	NA	NA	NA	NA	NA	NA	NA	NA	S-Sensitive	None	None	18/03/2015	No	Done	NA
67	G1081	15	NA	NA	NA	NA	NA	NA	NA	NA	NA	NA	NA	NA	NA	NA	NA	NA	None	Correct	S-Sensitive	None	None	None	None	Correct	Pos	Pos	NA	NA	NA	NA	NA	NA	NA	NA	NA	NA	NA	NA	NA	NA	S-Sensitive	None	None	18/03/2015	No	Done	NA
68	G1082	15	NA	NA	NA	NA	NA	NA	NA	NA	NA	NA	NA	NA	NA	NA	NA	NA	None	Correct	R-Resistant	None	None	None	WT1	Correct	Pos	Pos	NA	NA	NA	NA	NA	NA	NA	NA	NA	NA	NA	NA	NA	NA	R-Resistant	None	rpoB WT3	18/03/2015	No	Done	NA
69	G1083	15	NA	NA	NA	NA	NA	NA	NA	NA	NA	NA	NA	NA	NA	NA	NA	NA	None	Correct	R-Resistant	None	None	MUT1	WT1	Correct	Pos	Pos	NA	NA	NA	NA	NA	NA	NA	NA	NA	NA	NA	NA	NA	NA	S-Sensitive	None	None	18/03/2015	No	Done	NA
70	G1084	15	NA	NA	NA	NA	NA	NA	NA	NA	NA	NA	NA	NA	NA	NA	NA	NA	None	Correct	S-Sensitive	None	None	None	None	Correct	Pos	Pos	NA	NA	NA	NA	NA	NA	NA	NA	NA	NA	NA	NA	NA	NA	R-Resistant	None	rpoB WT3; rpoB WT5	18/03/2015	No	Done	NA
71	G1085	15	NA	NA	NA	NA	NA	NA	NA	NA	NA	NA	NA	NA	NA	NA	NA	NA	None	Correct	S-Sensitive	None	None	None	None	Correct	Pos	Pos	NA	0	0	NA	NA	NA	NA	0	0	0	0	NA	NA	NA	S-Sensitive	None	None	18/03/2015	No	Done	NA
72	G1087	15	NA	NA	NA	NA	NA	NA	NA	NA	NA	NA	NA	NA	NA	NA	NA	NA	None	Correct	R-Resistant	None	None	MUT1	WT1	Correct	Pos	Pos	NA	NA	NA	NA	NA	NA	NA	NA	NA	NA	NA	NA	NA	NA	R-Resistant	rpoB MT1	rpoB WT5	18/03/2015	No	Done	NA
73	G1088	15	NA	NA	NA	NA	NA	NA	NA	NA	NA	NA	NA	NA	NA	NA	NA	NA	None	Correct	R-Resistant	None	None	MUT1	WT1	Correct	Pos	Pos	NA	NA	NA	NA	NA	NA	NA	NA	NA	NA	NA	NA	NA	NA	R-Resistant	rpoB MT1	rpoB WT5	18/03/2015	No	Done	NA
74	G1090	15	NA	NA	NA	NA	NA	NA	NA	NA	NA	NA	NA	NA	NA	NA	NA	NA	None	Correct	R-Resistant	None	None	MUT1	WT1	Correct	Pos	Pos	NA	NA	NA	NA	NA	NA	NA	NA	NA	NA	NA	NA	NA	NA	R-Resistant	None	rpoB WT5	18/03/2015	No	Done	NA
75	G1091	15	NA	NA	NA	NA	NA	NA	NA	NA	NA	NA	NA	NA	NA	NA	NA	NA	None	Correct	S-Sensitive	None	None	None	None	Correct	Pos	Pos	NA	NA	NA	NA	NA	NA	NA	NA	NA	NA	NA	NA	NA	NA	S-Sensitive	None	None	18/03/2015	No	Done	NA
76	G1092	15	NA	NA	NA	NA	NA	NA	NA	NA	NA	NA	NA	NA	NA	NA	NA	NA	WT1	Correct	R-Resistant	None	None	MUT1	WT1	Correct	Pos	Pos	NA	NA	NA	NA	NA	NA	NA	NA	NA	NA	NA	NA	NA	NA	R-Resistant	None	rpoB WT1; rpoB WT3; rpoB WT5	18/03/2015	No	Done	NA
77	G1093	15	NA	NA	NA	NA	NA	NA	NA	NA	NA	NA	NA	NA	NA	NA	NA	NA	None	Correct	R-Resistant	None	None	MUT1	WT1	Correct	Pos	Pos	NA	NA	NA	NA	NA	NA	NA	NA	NA	NA	NA	NA	NA	NA	R-Resistant	rpoB MT1	rpoB WT5	18/03/2015	No	Done	NA
78	G1094	15	NA	NA	NA	NA	NA	NA	NA	NA	NA	NA	NA	NA	NA	NA	NA	NA	None	Correct	S-Sensitive	None	None	None	None	Correct	Pos	Pos	NA	NA	NA	NA	NA	NA	NA	NA	NA	NA	NA	NA	NA	NA	R-Resistant	None	rpoB WT1; rpoB WT3; rpoB WT5	18/03/2015	No	Done	NA
79	G1095	15	NA	NA	NA	NA	NA	NA	NA	NA	NA	NA	NA	NA	NA	NA	NA	NA	None	Correct	R-Resistant	None	None	MUT1	WT1	Correct	Pos	Pos	NA	NA	NA	NA	NA	NA	NA	NA	NA	NA	NA	NA	NA	NA	R-Resistant	None	rpoB WT5	18/03/2015	No	Done	NA
80	G1096	15	NA	NA	NA	NA	NA	NA	NA	NA	NA	NA	NA	NA	NA	NA	NA	NA	None	Correct	S-Sensitive	None	None	None	None	Correct	Pos	Pos	NA	NA	NA	NA	NA	NA	NA	NA	NA	NA	NA	NA	NA	NA	R-Resistant	None	rpoB WT1; rpoB WT3; rpoB WT5	18/03/2015	No	Done	NA
81	G1097	15	NA	NA	NA	NA	NA	NA	NA	NA	NA	NA	NA	NA	NA	NA	NA	NA	None	Correct	S-Sensitive	None	None	None	None	Correct	Pos	Pos	NA	NA	NA	NA	NA	NA	NA	NA	NA	NA	NA	NA	NA	NA	R-Resistant	None	rpoB WT1; rpoB WT3; rpoB WT5	18/03/2015	No	Done	NA
82	G1098	15	NA	NA	NA	NA	NA	NA	NA	NA	NA	NA	NA	NA	NA	NA	NA	NA	None	Correct	R-Resistant	None	None	MUT1	WT1	Correct	Pos	Pos	NA	NA	NA	NA	NA	NA	NA	NA	NA	NA	NA	NA	NA	NA	S-Sensitive	None	None	18/03/2015	No	Done	NA
83	G1099	15	NA	NA	NA	NA	NA	NA	NA	NA	NA	NA	NA	NA	NA	NA	NA	NA	None	Correct	R-Resistant	None	None	None	WT1	Correct	Pos	Pos	NA	NA	NA	NA	NA	NA	NA	NA	NA	NA	NA	NA	NA	NA	R-Resistant	None	rpoB WT1; rpoB WT3; rpoB WT5	18/03/2015	No	Done	NA
84	G1100	15	NA	NA	NA	NA	NA	NA	NA	NA	NA	NA	NA	NA	NA	NA	NA	NA	None	Correct	S-Sensitive	None	None	None	None	Correct	Pos	Pos	NA	NA	NA	NA	NA	NA	NA	NA	NA	NA	NA	NA	NA	NA	S-Sensitive	None	None	18/03/2015	No	Done	NA
85	G1101	15	NA	NA	NA	NA	NA	NA	NA	NA	NA	NA	NA	NA	NA	NA	NA	NA	None	Correct	R-Resistant	None	inhA WT1	MUT1	WT1	Correct	Pos	Pos	NA	NA	NA	NA	NA	NA	NA	NA	NA	NA	NA	NA	NA	NA	R-Resistant	rpoB MT1	rpoB WT5	18/03/2015	No	Done	NA
86	G1102	15	NA	NA	NA	NA	NA	NA	NA	NA	NA	NA	NA	NA	NA	NA	NA	NA	None	Correct	R-Resistant	None	inhA WT1	None	None	Correct	Pos	Pos	NA	NA	NA	NA	NA	NA	NA	NA	NA	NA	NA	NA	NA	NA	S-Sensitive	None	None	18/03/2015	No	Done	NA
87	G1103	15	NA	NA	NA	NA	NA	NA	NA	NA	NA	NA	NA	NA	NA	NA	NA	NA	None	Correct	R-Resistant	None	None	MUT1	WT1	Correct	Pos	Pos	NA	NA	NA	NA	NA	NA	NA	NA	NA	NA	NA	NA	NA	NA	R-Resistant	None	rpoB WT5	18/03/2015	No	Done	NA
88	G1104	15	NA	NA	NA	NA	NA	NA	NA	NA	NA	NA	NA	NA	NA	NA	NA	NA	None	Correct	S-Sensitive	None	None	None	None	Correct	Pos	Pos	NA	NA	NA	NA	NA	NA	NA	NA	NA	NA	NA	NA	NA	NA	S-Sensitive	None	None	18/03/2015	No	Done	NA
89	G1105	15	NA	NA	NA	NA	NA	NA	NA	NA	NA	NA	NA	NA	NA	NA	NA	NA	None	Correct	R-Resistant	None	None	MUT1	WT1	Correct	Pos	Pos	NA	NA	NA	NA	NA	NA	NA	NA	NA	NA	NA	NA	NA	NA	S-Sensitive	None	None	18/03/2015	No	Done	NA
90	G1107	15	NA	NA	NA	NA	NA	NA	NA	NA	NA	NA	NA	NA	NA	NA	NA	NA	None	Correct	R-Resistant	None	None	MUT1	WT1	Correct	Pos	Pos	NA	NA	NA	NA	NA	NA	NA	NA	NA	NA	NA	NA	NA	NA	S-Sensitive	None	None	18/03/2015	No	Done	NA
91	G1108	15	NA	NA	NA	NA	NA	NA	NA	NA	NA	NA	NA	NA	NA	NA	NA	NA	WT3	Correct	R-Resistant	None	None	None	None	Correct	Pos	Pos	NA	NA	NA	NA	NA	NA	NA	NA	NA	NA	NA	NA	NA	NA	R-Resistant	None	rpoB WT3	18/03/2015	No	Done	NA
92	G1109	15	NA	NA	NA	NA	NA	NA	NA	NA	NA	NA	NA	NA	NA	NA	NA	NA	None	Correct	R-Resistant	None	None	MUT1	WT1	Correct	Pos	Pos	NA	NA	NA	NA	NA	NA	NA	NA	NA	NA	NA	NA	NA	NA	R-Resistant	rpoB MT1	rpoB WT5	18/03/2015	No	Done	NA
93	G1110	15	NA	NA	NA	NA	NA	NA	NA	NA	NA	NA	NA	NA	NA	NA	NA	NA	None	Correct	S-Sensitive	None	None	None	None	Correct	Pos	Pos	NA	NA	NA	NA	NA	NA	NA	NA	NA	NA	NA	NA	NA	NA	S-Sensitive	None	None	18/03/2015	No	Done	NA
94	G1111	15	NA	NA	NA	NA	NA	NA	NA	NA	NA	NA	NA	NA	NA	NA	NA	NA	None	Correct	S-Sensitive	None	None	None	None	Correct	Pos	Pos	NA	NA	NA	NA	NA	NA	NA	NA	NA	NA	NA	NA	NA	NA	S-Sensitive	None	None	18/03/2015	No	Done	NA
95	G1112	15	NA	NA	NA	NA	NA	NA	NA	NA	NA	NA	NA	NA	NA	NA	NA	NA	None	Correct	R-Resistant	None	inhA WT1	MUT1	WT1	Correct	Pos	Pos	NA	NA	NA	NA	NA	NA	NA	NA	NA	NA	NA	NA	NA	NA	S-Sensitive	None	None	18/03/2015	No	Done	NA
96	G1113	15	NA	NA	NA	NA	NA	NA	NA	NA	NA	NA	NA	NA	NA	NA	NA	NA	None	Correct	S-Sensitive	None	None	None	None	Correct	Pos	Pos	NA	NA	NA	NA	NA	NA	NA	NA	NA	NA	NA	NA	NA	NA	R-Resistant	None	rpoB WT1; rpoB WT3; rpoB WT5	18/03/2015	No	Done	NA
97	G1114	15	NA	NA	NA	NA	NA	NA	NA	NA	NA	NA	NA	NA	NA	NA	NA	NA	None	Correct	S-Sensitive	None	None	None	None	Correct	Pos	Pos	NA	NA	NA	NA	NA	NA	NA	NA	NA	NA	NA	NA	NA	NA	R-Resistant	None	rpoB WT3	18/03/2015	No	Done	NA
98	G1115	15	NA	NA	NA	NA	NA	NA	NA	NA	NA	NA	NA	NA	NA	NA	NA	NA	None	Correct	R-Resistant	None	None	MUT1	WT1	Correct	Pos	Pos	NA	NA	NA	NA	NA	NA	NA	NA	NA	NA	NA	NA	NA	NA	R-Resistant	None	rpoB WT5	18/03/2015	No	Done	NA
99	G1116	15	NA	NA	NA	NA	NA	NA	NA	NA	NA	NA	NA	NA	NA	NA	NA	NA	None	Correct	R-Resistant	None	None	MUT1	WT1	Correct	Pos	Pos	NA	NA	NA	NA	NA	NA	NA	NA	NA	NA	NA	NA	NA	NA	R-Resistant	None	rpoB WT5	18/03/2015	No	Done	NA
100	G1117	15	NA	NA	NA	NA	NA	NA	NA	NA	NA	NA	NA	NA	NA	NA	NA	NA	None	Correct	R-Resistant	None	inhA WT1	None	WT1	Correct	Pos	Pos	NA	NA	NA	NA	NA	NA	NA	NA	NA	NA	NA	NA	NA	NA	R-Resistant	None	rpoB WT1; rpoB WT3; rpoB WT5	19/03/2015	No	Done	NA
101	G1118	15	NA	NA	NA	NA	NA	NA	NA	NA	NA	NA	NA	NA	NA	NA	NA	NA	None	Correct	R-Resistant	None	None	MUT1	WT1	Correct	Pos	Pos	NA	NA	NA	NA	NA	NA	NA	NA	NA	NA	NA	NA	NA	NA	R-Resistant	None	rpoB WT5	19/03/2015	No	Done	NA
102	G1119	15	NA	NA	NA	NA	NA	NA	NA	NA	NA	NA	NA	NA	NA	NA	NA	NA	NA	NA	NA	NA	NA	NA	NA	NA	NA	NA	NA	NA	NA	NA	NA	NA	NA	NA	NA	NA	NA	NA	NA	NA	NA	NA	NA	NA	NA	NA	NA
103	G1120	15	NA	NA	NA	NA	NA	NA	NA	NA	NA	NA	NA	NA	NA	NA	NA	NA	None	Correct	R-Resistant	None	inhA WT2	MUT1	WT1	Correct	Pos	Pos	NA	NA	NA	NA	NA	NA	NA	NA	NA	NA	NA	NA	NA	NA	R-Resistant	rpoB MT1	rpoB WT5	19/03/2015	No	Done	NA
104	G1121	15	NA	NA	NA	NA	NA	NA	NA	NA	NA	NA	NA	NA	NA	NA	NA	NA	None	Correct	S-Sensitive	None	None	None	None	Correct	Pos	Pos	NA	NA	NA	NA	NA	NA	NA	NA	NA	NA	NA	NA	NA	NA	S-Sensitive	None	None	19/03/2015	No	Done	NA
105	G1122	15	NA	NA	NA	NA	NA	NA	NA	NA	NA	NA	NA	NA	NA	NA	NA	NA	None	Correct	S-Sensitive	None	None	None	None	Correct	Pos	Pos	NA	NA	NA	NA	NA	NA	NA	NA	NA	NA	NA	NA	NA	NA	R-Resistant	None	rpoB WT1; rpoB WT3; rpoB WT5	19/03/2015	No	Done	NA
106	G1123	15	NA	NA	NA	NA	NA	NA	NA	NA	NA	NA	NA	NA	NA	NA	NA	NA	None	Correct	S-Sensitive	None	None	None	None	Correct	Pos	Pos	NA	NA	NA	NA	NA	NA	NA	NA	NA	NA	NA	NA	NA	NA	S-Sensitive	None	None	19/03/2015	No	Done	NA
107	G1124	15	NA	NA	NA	NA	NA	NA	NA	NA	NA	NA	NA	NA	NA	NA	NA	NA	WT2	Correct	R-Resistant	None	None	None	None	Correct	Pos	Pos	NA	NA	NA	NA	NA	NA	NA	NA	NA	NA	NA	NA	NA	NA	S-Sensitive	None	None	19/03/2015	No	Done	NA
108	G1125	15	NA	NA	NA	NA	NA	NA	NA	NA	NA	NA	NA	NA	NA	NA	NA	NA	None	Correct	S-Sensitive	None	None	None	None	Correct	Pos	Pos	NA	NA	NA	NA	NA	NA	NA	NA	NA	NA	NA	NA	NA	NA	S-Sensitive	None	None	19/03/2015	No	Done	NA
109	G1126	15	NA	NA	NA	NA	NA	NA	NA	NA	NA	NA	NA	NA	NA	NA	NA	NA	None	Correct	R-Resistant	None	None	MUT1	WT1	Correct	Pos	Pos	NA	NA	NA	NA	NA	NA	NA	NA	NA	NA	NA	NA	NA	NA	S-Sensitive	None	None	19/03/2015	No	Done	NA
110	G1127	15	NA	NA	NA	NA	NA	NA	NA	NA	NA	NA	NA	NA	NA	NA	NA	NA	None	Correct	S-Sensitive	None	None	None	None	Correct	Pos	Pos	NA	NA	NA	NA	NA	NA	NA	NA	NA	NA	NA	NA	NA	NA	S-Sensitive	None	None	19/03/2015	No	Done	NA
111	G1128	15	NA	NA	NA	NA	NA	NA	NA	NA	NA	NA	NA	NA	NA	NA	NA	NA	None	Correct	R-Resistant	None	None	MUT1	WT1	Correct	Pos	Pos	NA	NA	NA	NA	NA	NA	NA	NA	NA	NA	NA	NA	NA	NA	S-Sensitive	None	None	19/03/2015	No	Done	NA
112	G1129	15	NA	NA	NA	NA	NA	NA	NA	NA	NA	NA	NA	NA	NA	NA	NA	NA	None	Correct	R-Resistant	None	None	MUT1	WT1	Correct	Pos	Pos	NA	NA	NA	NA	NA	NA	NA	NA	NA	NA	NA	NA	NA	NA	R-Resistant	rpoB MT1	rpoB WT5	19/03/2015	No	Done	NA
113	G1130	15	NA	NA	NA	NA	NA	NA	NA	NA	NA	NA	NA	NA	NA	NA	NA	NA	None	Correct	R-Resistant	None	None	MUT1	WT1	Correct	Pos	Pos	NA	NA	NA	NA	NA	NA	NA	NA	NA	NA	NA	NA	NA	NA	R-Resistant	rpoB MT1	rpoB WT5	19/03/2015	No	Done	NA
114	G1131	15	NA	NA	NA	NA	NA	NA	NA	NA	NA	NA	NA	NA	NA	NA	NA	NA	None	Correct	S-Sensitive	None	None	None	None	Correct	Pos	Pos	NA	NA	NA	NA	NA	NA	NA	NA	NA	NA	NA	NA	NA	NA	S-Sensitive	None	None	19/03/2015	No	Done	NA
115	G1132	15	NA	NA	NA	NA	NA	NA	NA	NA	NA	NA	NA	NA	NA	NA	NA	NA	None	Correct	S-Sensitive	None	None	None	None	Correct	Pos	Pos	NA	NA	NA	NA	NA	NA	NA	NA	NA	NA	NA	NA	NA	NA	S-Sensitive	None	None	19/03/2015	No	Done	NA
116	G1133	15	NA	NA	NA	NA	NA	NA	NA	NA	NA	NA	NA	NA	NA	NA	NA	NA	None	Correct	S-Sensitive	None	None	None	None	Correct	Pos	Pos	NA	NA	NA	NA	NA	NA	NA	NA	NA	NA	NA	NA	NA	NA	S-Sensitive	None	None	19/03/2015	No	Done	NA
117	G1134	15	NA	NA	NA	NA	NA	NA	NA	NA	NA	NA	NA	NA	NA	NA	NA	NA	None	Correct	S-Sensitive	None	None	None	None	Correct	Pos	Pos	NA	NA	NA	NA	NA	NA	NA	NA	NA	NA	NA	NA	NA	NA	S-Sensitive	None	None	19/03/2015	No	Done	NA
118	G1135	15	NA	NA	NA	NA	NA	NA	NA	NA	NA	NA	NA	NA	NA	NA	NA	NA	None	Correct	S-Sensitive	None	None	None	None	Correct	Pos	Pos	NA	NA	NA	NA	NA	NA	NA	NA	NA	NA	NA	NA	NA	NA	S-Sensitive	None	None	19/03/2015	No	Done	NA
119	G1136	15	NA	NA	NA	NA	NA	NA	NA	NA	NA	NA	NA	NA	NA	NA	NA	NA	None	Correct	S-Sensitive	None	None	None	None	Correct	Pos	Pos	NA	NA	NA	NA	NA	NA	NA	NA	NA	NA	NA	NA	NA	NA	S-Sensitive	None	None	19/03/2015	No	Done	NA
120	G1137	15	NA	NA	NA	NA	NA	NA	NA	NA	NA	NA	NA	NA	NA	NA	NA	NA	None	Correct	S-Sensitive	None	None	None	None	Correct	Pos	Pos	NA	NA	NA	NA	NA	NA	NA	NA	NA	NA	NA	NA	NA	NA	S-Sensitive	None	None	19/03/2015	No	Done	NA
121	G1138	15	NA	NA	NA	NA	NA	NA	NA	NA	NA	NA	NA	NA	NA	NA	NA	NA	None	Correct	S-Sensitive	None	None	None	None	Correct	Pos	Pos	NA	NA	NA	NA	NA	NA	NA	NA	NA	NA	NA	NA	NA	NA	S-Sensitive	None	None	19/03/2015	No	Done	NA
122	G1139	15	NA	NA	NA	NA	NA	NA	NA	NA	NA	NA	NA	NA	NA	NA	NA	NA	None	Correct	S-Sensitive	None	None	None	None	Correct	Pos	Pos	NA	NA	NA	NA	NA	NA	NA	NA	NA	NA	NA	NA	NA	NA	S-Sensitive	None	None	19/03/2015	No	Done	NA
123	G1140	15	NA	NA	NA	NA	NA	NA	NA	NA	NA	NA	NA	NA	NA	NA	NA	NA	None	Correct	S-Sensitive	None	None	None	None	Correct	Pos	Pos	NA	NA	NA	NA	NA	NA	NA	NA	NA	NA	NA	NA	NA	NA	S-Sensitive	None	None	19/03/2015	No	Done	NA
124	G1141	15	NA	NA	NA	NA	NA	NA	NA	NA	NA	NA	NA	NA	NA	NA	NA	NA	None	Correct	R-Resistant	None	inhA WT1	MUT1	WT1	Correct	Pos	Pos	NA	NA	NA	NA	NA	NA	NA	NA	NA	NA	NA	NA	NA	NA	R-Resistant	None	rpoB WT5	19/03/2015	No	Done	NA
125	G1142	15	NA	NA	NA	NA	NA	NA	NA	NA	NA	NA	NA	NA	NA	NA	NA	NA	None	Correct	S-Sensitive	None	None	None	None	Correct	Pos	Pos	NA	NA	NA	NA	NA	NA	NA	NA	NA	NA	NA	NA	NA	NA	S-Sensitive	None	None	19/03/2015	No	Done	NA
126	G1143	15	NA	NA	NA	NA	NA	NA	NA	NA	NA	NA	NA	NA	NA	NA	NA	NA	None	Correct	S-Sensitive	None	None	None	None	Correct	Pos	Pos	NA	NA	NA	NA	NA	NA	NA	NA	NA	NA	NA	NA	NA	NA	S-Sensitive	None	None	19/03/2015	No	Done	NA
127	G1145	15	NA	NA	NA	NA	NA	NA	NA	NA	NA	NA	NA	NA	NA	NA	NA	NA	None	Correct	R-Resistant	None	inhA WT1	MUT1	WT1	Correct	Pos	Pos	NA	NA	NA	NA	NA	NA	NA	NA	NA	NA	NA	NA	NA	NA	R-Resistant	rpoB MT1	rpoB WT5	19/03/2015	No	Done	NA
128	G1146	15	NA	NA	NA	NA	NA	NA	NA	NA	NA	NA	NA	NA	NA	NA	NA	NA	None	Correct	R-Resistant	None	None	MUT1	WT1	Correct	Pos	Pos	NA	NA	NA	NA	NA	NA	NA	NA	NA	NA	NA	NA	NA	NA	S-Sensitive	None	None	19/03/2015	No	Done	NA
129	G1147	15	NA	NA	NA	NA	NA	NA	NA	NA	NA	NA	NA	NA	NA	NA	NA	NA	None	Correct	R-Resistant	None	None	MUT1	WT1	Correct	Pos	Pos	NA	NA	NA	NA	NA	NA	NA	NA	NA	NA	NA	NA	NA	NA	R-Resistant	rpoB MT1	rpoB WT5	19/03/2015	No	Done	NA
130	G1148	15	NA	NA	NA	NA	NA	NA	NA	NA	NA	NA	NA	NA	NA	NA	NA	NA	None	Correct	S-Sensitive	None	None	None	None	Correct	Pos	Pos	NA	NA	NA	NA	NA	NA	NA	NA	NA	NA	NA	NA	NA	NA	S-Sensitive	None	None	19/03/2015	No	Done	NA
131	G1149	15	NA	NA	NA	NA	NA	NA	NA	NA	NA	NA	NA	NA	NA	NA	NA	NA	None	Correct	R-Resistant	None	inhA WT1	MUT1	WT1	Correct	Pos	Pos	NA	NA	NA	NA	NA	NA	NA	NA	NA	NA	NA	NA	NA	NA	R-Resistant	rpoB MT1	rpoB WT1; rpoB WT3; rpoB WT5	19/03/2015	No	Done	NA
132	G1150	15	NA	NA	NA	NA	NA	NA	NA	NA	NA	NA	NA	NA	NA	NA	NA	NA	WT2; WT3; WT4; WT5; WT1	Correct	R-Resistant	None	inhA WT1; inhA WT2	None	WT1	Correct	Pos	Pos	NA	NA	NA	NA	NA	NA	NA	NA	NA	NA	NA	NA	NA	NA	R-Resistant	None	rpoB WT1; rpoB WT3; rpoB WT5	19/03/2015	No	Done	NA
133	G1151	15	NA	NA	NA	NA	NA	NA	NA	NA	NA	NA	NA	NA	NA	NA	NA	NA	None	Correct	S-Sensitive	None	None	None	None	Correct	Pos	Pos	NA	NA	NA	NA	NA	NA	NA	NA	NA	NA	NA	NA	NA	NA	S-Sensitive	None	None	19/03/2015	No	Done	NA
134	G1152	15	NA	NA	NA	NA	NA	NA	NA	NA	NA	NA	NA	NA	NA	NA	NA	NA	WT2; WT3; WT4; WT5; WT1	Correct	R-Resistant	None	inhA WT1; inhA WT2	None	WT1	Correct	Neg	Neg	NA	NA	NA	NA	NA	NA	NA	NA	NA	NA	NA	NA	NA	NA	R-Resistant	None	rpoB WT1; rpoB WT3; rpoB WT5	19/03/2015	No	Done	NA
135	G1153	15	NA	NA	NA	NA	NA	NA	NA	NA	NA	NA	NA	NA	NA	NA	NA	NA	None	Correct	S-Sensitive	None	None	None	None	Correct	Pos	Pos	NA	NA	NA	NA	NA	NA	NA	NA	NA	NA	NA	NA	NA	NA	S-Sensitive	None	None	19/03/2015	No	Done	NA
136	G1154	15	NA	NA	NA	NA	NA	NA	NA	NA	NA	NA	NA	NA	NA	NA	NA	NA	None	Correct	S-Sensitive	None	None	None	None	Correct	Pos	Pos	NA	NA	NA	NA	NA	NA	NA	NA	NA	NA	NA	NA	NA	NA	S-Sensitive	None	None	19/03/2015	No	Done	NA
137	G1155	15	NA	NA	NA	NA	NA	NA	NA	NA	NA	NA	NA	NA	NA	NA	NA	NA	WT2; WT3; WT4; WT5; WT1	Correct	R-Resistant	None	inhA WT1; inhA WT2	None	WT1	Correct	Pos	Pos	NA	NA	NA	NA	NA	NA	NA	NA	NA	NA	NA	NA	NA	NA	R-Resistant	None	rpoB WT1; rpoB WT3; rpoB WT5	19/03/2015	No	Done	NA
138	G1156	15	NA	NA	NA	NA	NA	NA	NA	NA	NA	NA	NA	NA	NA	NA	NA	NA	None	Correct	R-Resistant	None	None	MUT1	WT1	Correct	Pos	Pos	NA	NA	NA	NA	NA	NA	NA	NA	NA	NA	NA	NA	NA	NA	S-Sensitive	None	None	19/03/2015	No	Done	NA
139	G1157	15	NA	NA	NA	NA	NA	NA	NA	NA	NA	NA	NA	NA	NA	NA	NA	NA	None	Correct	S-Sensitive	None	None	None	None	Correct	Neg	Neg	NA	NA	NA	NA	NA	NA	NA	NA	NA	NA	NA	NA	NA	NA	S-Sensitive	None	None	19/03/2015	No	Done	NA
140	G1158	15	NA	NA	NA	NA	NA	NA	NA	NA	NA	NA	NA	NA	NA	NA	NA	NA	None	Correct	R-Resistant	None	None	MUT1	WT1	Correct	Pos	Pos	NA	NA	NA	NA	NA	NA	NA	NA	NA	NA	NA	NA	NA	NA	S-Sensitive	None	None	19/03/2015	No	Done	NA
141	G1159	15	NA	NA	NA	NA	NA	NA	NA	NA	NA	NA	NA	NA	NA	NA	NA	NA	None	Correct	R-Resistant	None	inhA WT1	MUT1	WT1	Correct	Pos	Pos	NA	NA	NA	NA	NA	NA	NA	NA	NA	NA	NA	NA	NA	NA	R-Resistant	rpoB MT1	rpoB WT5	19/03/2015	No	Done	NA
142	G1160	15	NA	NA	NA	NA	NA	NA	NA	NA	NA	NA	NA	NA	NA	NA	NA	NA	None	Correct	R-Resistant	None	inhA WT1	MUT1	WT1	Correct	Pos	Pos	NA	NA	NA	NA	NA	NA	NA	NA	NA	NA	NA	NA	NA	NA	R-Resistant	rpoB MT1	rpoB WT1; rpoB WT3; rpoB WT5	19/03/2015	No	Done	NA
143	G1161	15	NA	NA	NA	NA	NA	NA	NA	NA	NA	NA	NA	NA	NA	NA	NA	NA	None	Correct	R-Resistant	None	inhA WT1	MUT1	WT1	Correct	Pos	Pos	NA	NA	NA	NA	NA	NA	NA	NA	NA	NA	NA	NA	NA	NA	R-Resistant	rpoB MT1	rpoB WT1; rpoB WT3; rpoB WT5	19/03/2015	No	Done	NA
144	G1162	15	NA	NA	NA	NA	NA	NA	NA	NA	NA	NA	NA	NA	NA	NA	NA	NA	None	Correct	R-Resistant	None	None	MUT1	WT1	Correct	Pos	Pos	NA	NA	NA	NA	NA	NA	NA	NA	NA	NA	NA	NA	NA	NA	R-Resistant	rpoB MT1	rpoB WT5	19/03/2015	No	Done	NA
145	G1163	15	NA	NA	NA	NA	NA	NA	NA	NA	NA	NA	NA	NA	NA	NA	NA	NA	None	Correct	R-Resistant	None	None	MUT1	WT1	Correct	Pos	Pos	NA	NA	NA	NA	NA	NA	NA	NA	NA	NA	NA	NA	NA	NA	R-Resistant	rpoB MT1	rpoB WT5	19/03/2015	No	Done	NA
146	G1164	15	NA	NA	NA	NA	NA	NA	NA	NA	NA	NA	NA	NA	NA	NA	NA	NA	None	Correct	S-Sensitive	None	None	None	None	Correct	Pos	Pos	NA	NA	NA	NA	NA	NA	NA	NA	NA	NA	NA	NA	NA	NA	S-Sensitive	None	None	19/03/2015	No	Done	NA
147	G1165	15	NA	NA	NA	NA	NA	NA	NA	NA	NA	NA	NA	NA	NA	NA	NA	NA	None	Correct	S-Sensitive	None	None	None	None	Correct	Pos	Pos	NA	NA	NA	NA	NA	NA	NA	NA	NA	NA	NA	NA	NA	NA	S-Sensitive	None	None	19/03/2015	No	Done	NA
148	G1166	15	NA	NA	NA	NA	NA	NA	NA	NA	NA	NA	NA	NA	NA	NA	NA	NA	None	Correct	R-Resistant	inhA MUT1	inhA WT1	MUT1	WT1	Correct	Pos	Pos	NA	0	0	NA	NA	NA	NA	0	0	0	0	NA	NA	NA	R-Resistant	None	rpoB WT5	20/03/2015	No	Done	NA
149	G1167	15	NA	NA	NA	NA	NA	NA	NA	NA	NA	NA	NA	NA	NA	NA	NA	NA	None	Correct	R-Resistant	None	inhA WT1	None	None	Correct	Pos	Pos	NA	NA	NA	NA	NA	NA	NA	NA	NA	NA	NA	NA	NA	NA	S-Sensitive	None	None	20/03/2015	No	Done	NA
150	G1168	15	NA	NA	NA	NA	NA	NA	NA	NA	NA	NA	NA	NA	NA	NA	NA	NA	None	Correct	R-Resistant	None	inhA WT1	MUT1	WT1	Correct	Pos	Pos	NA	NA	NA	NA	NA	NA	NA	NA	NA	NA	NA	NA	NA	NA	R-Resistant	None	rpoB WT5	20/03/2015	No	Done	NA
151	G1170	15	NA	NA	NA	NA	NA	NA	NA	NA	NA	NA	NA	NA	NA	NA	NA	NA	None	Correct	S-Sensitive	None	None	None	None	Correct	Pos	Pos	NA	NA	NA	NA	NA	NA	NA	NA	NA	NA	NA	NA	NA	NA	S-Sensitive	None	None	20/03/2015	No	Done	NA
152	G1171	15	NA	NA	NA	NA	NA	NA	NA	NA	NA	NA	NA	NA	NA	NA	NA	NA	WT1	Correct	R-Resistant	None	inhA WT1; inhA WT2	MUT1	WT1	Correct	Pos	Pos	NA	NA	NA	NA	NA	NA	NA	NA	NA	NA	NA	NA	NA	NA	R-Resistant	None	rpoB WT5	20/03/2015	No	Done	NA
153	G1172	15	NA	NA	NA	NA	NA	NA	NA	NA	NA	NA	NA	NA	NA	NA	NA	NA	None	Correct	R-Resistant	None	None	MUT1	WT1	Correct	Pos	Pos	NA	NA	NA	NA	NA	NA	NA	NA	NA	NA	NA	NA	NA	NA	R-Resistant	rpoB MT1	rpoB WT5	20/03/2015	No	Done	NA
154	G1173	15	NA	NA	NA	NA	NA	NA	NA	NA	NA	NA	NA	NA	NA	NA	NA	NA	None	Correct	R-Resistant	None	None	MUT1	None	Correct	Pos	Pos	NA	NA	NA	NA	NA	NA	NA	NA	NA	NA	NA	NA	NA	NA	S-Sensitive	None	None	20/03/2015	No	Done	NA
155	G1174	15	NA	NA	NA	NA	NA	NA	NA	NA	NA	NA	NA	NA	NA	NA	NA	NA	None	Correct	S-Sensitive	None	None	None	None	Correct	Pos	Pos	NA	NA	NA	NA	NA	NA	NA	NA	NA	NA	NA	NA	NA	NA	R-Resistant	None	rpoB WT1; rpoB WT3; rpoB WT5	20/03/2015	No	Done	NA
156	G1175	15	NA	NA	NA	NA	NA	NA	NA	NA	NA	NA	NA	NA	NA	NA	NA	NA	None	Correct	S-Sensitive	None	None	None	None	Correct	Pos	Pos	NA	NA	NA	NA	NA	NA	NA	NA	NA	NA	NA	NA	NA	NA	R-Resistant	None	rpoB WT1; rpoB WT3; rpoB WT5	20/03/2015	No	Done	NA
157	G1177	15	NA	NA	NA	NA	NA	NA	NA	NA	NA	NA	NA	NA	NA	NA	NA	NA	None	Correct	R-Resistant	None	inhA WT1	MUT1	WT1	Correct	Pos	Pos	NA	NA	NA	NA	NA	NA	NA	NA	NA	NA	NA	NA	NA	NA	R-Resistant	None	rpoB WT3; rpoB WT5	20/03/2015	No	Done	NA
158	G1178	15	NA	NA	NA	NA	NA	NA	NA	NA	NA	NA	NA	NA	NA	NA	NA	NA	None	Correct	R-Resistant	None	inhA WT1	MUT1	WT1	Correct	Pos	Pos	NA	NA	NA	NA	NA	NA	NA	NA	NA	NA	NA	NA	NA	NA	R-Resistant	None	rpoB WT1; rpoB WT3; rpoB WT5	20/03/2015	No	Done	NA
159	G1179	15	NA	NA	NA	NA	NA	NA	NA	NA	NA	NA	NA	NA	NA	NA	NA	NA	None	Correct	R-Resistant	None	None	MUT1	WT1	Correct	Pos	Pos	NA	NA	NA	NA	NA	NA	NA	NA	NA	NA	NA	NA	NA	NA	R-Resistant	rpoB MT1	rpoB WT5	20/03/2015	No	Done	NA
160	G1180	15	NA	NA	NA	NA	NA	NA	NA	NA	NA	NA	NA	NA	NA	NA	NA	NA	None	Correct	S-Sensitive	None	None	None	None	Correct	Pos	Pos	NA	NA	NA	NA	NA	NA	NA	NA	NA	NA	NA	NA	NA	NA	S-Sensitive	None	None	20/03/2015	No	Done	NA
161	G1181	15	NA	NA	NA	NA	NA	NA	NA	NA	NA	NA	NA	NA	NA	NA	NA	NA	None	Correct	S-Sensitive	None	None	None	None	Correct	Pos	Pos	NA	NA	NA	NA	NA	NA	NA	NA	NA	NA	NA	NA	NA	NA	S-Sensitive	None	None	20/03/2015	No	Done	NA
162	G1182	15	NA	NA	NA	NA	NA	NA	NA	NA	NA	NA	NA	NA	NA	NA	NA	NA	None	Correct	S-Sensitive	None	None	None	None	Correct	Pos	Pos	NA	NA	NA	NA	NA	NA	NA	NA	NA	NA	NA	NA	NA	NA	R-Resistant	None	rpoB WT1; rpoB WT3; rpoB WT5	20/03/2015	No	Done	NA
163	G1183	15	NA	NA	NA	NA	NA	NA	NA	NA	NA	NA	NA	NA	NA	NA	NA	NA	None	Correct	R-Resistant	None	inhA WT1	MUT1	WT1	Correct	Pos	Pos	NA	NA	NA	NA	NA	NA	NA	NA	NA	NA	NA	NA	NA	NA	R-Resistant	None	rpoB WT5	20/03/2015	No	Done	NA
164	G1184	15	NA	NA	NA	NA	NA	NA	NA	NA	NA	NA	NA	NA	NA	NA	NA	NA	None	Correct	R-Resistant	inhA MUT1	inhA WT1	MUT1	WT1	Correct	Pos	Pos	NA	NA	NA	NA	NA	NA	NA	NA	NA	NA	NA	NA	NA	NA	R-Resistant	None	rpoB WT5	20/03/2015	No	Done	NA
165	G1186	15	NA	NA	NA	NA	NA	NA	NA	NA	NA	NA	NA	NA	NA	NA	NA	NA	None	Correct	S-Sensitive	None	None	None	None	Correct	Pos	Pos	NA	NA	NA	NA	NA	NA	NA	NA	NA	NA	NA	NA	NA	NA	S-Sensitive	None	None	20/03/2015	No	Done	NA
166	G1187	15	NA	NA	NA	NA	NA	NA	NA	NA	NA	NA	NA	NA	NA	NA	NA	NA	None	Correct	S-Sensitive	None	None	None	None	Correct	Pos	Pos	NA	NA	NA	NA	NA	NA	NA	NA	NA	NA	NA	NA	NA	NA	R-Resistant	None	rpoB WT1; rpoB WT3; rpoB WT5	20/03/2015	No	Done	NA
167	G1188	15	NA	NA	NA	NA	NA	NA	NA	NA	NA	NA	NA	NA	NA	NA	NA	NA	None	Correct	R-Resistant	None	inhA WT1	MUT1	WT1	Correct	Pos	Pos	NA	NA	NA	NA	NA	NA	NA	NA	NA	NA	NA	NA	NA	NA	R-Resistant	None	rpoB WT5	20/03/2015	No	Done	NA
168	G1189	15	NA	NA	NA	NA	NA	NA	NA	NA	NA	NA	NA	NA	NA	NA	NA	NA	None	Correct	S-Sensitive	None	None	None	None	Correct	Pos	Pos	NA	NA	NA	NA	NA	NA	NA	NA	NA	NA	NA	NA	NA	NA	R-Resistant	None	rpoB WT3	20/03/2015	No	Done	NA
169	G1190	15	NA	NA	NA	NA	NA	NA	NA	NA	NA	NA	NA	NA	NA	NA	NA	NA	None	Correct	S-Sensitive	None	None	None	None	Correct	Pos	Pos	NA	NA	NA	NA	NA	NA	NA	NA	NA	NA	NA	NA	NA	NA	S-Sensitive	None	None	20/03/2015	No	Done	NA
170	G1191	15	NA	NA	NA	NA	NA	NA	NA	NA	NA	NA	NA	NA	NA	NA	NA	NA	None	Correct	R-Resistant	None	None	MUT1	WT1	Correct	Pos	Pos	NA	NA	NA	NA	NA	NA	NA	NA	NA	NA	NA	NA	NA	NA	R-Resistant	None	rpoB WT5	20/03/2015	No	Done	NA
171	G1192	15	NA	NA	NA	NA	NA	NA	NA	NA	NA	NA	NA	NA	NA	NA	NA	NA	None	Correct	S-Sensitive	None	None	None	None	Correct	Pos	Pos	NA	NA	NA	NA	NA	NA	NA	NA	NA	NA	NA	NA	NA	NA	S-Sensitive	None	None	20/03/2015	No	Done	NA
172	G1193	15	NA	NA	NA	NA	NA	NA	NA	NA	NA	NA	NA	NA	NA	NA	NA	NA	None	Correct	R-Resistant	None	None	MUT1	WT1	Correct	Pos	Pos	NA	NA	NA	NA	NA	NA	NA	NA	NA	NA	NA	NA	NA	NA	S-Sensitive	None	None	20/03/2015	No	Done	NA
173	G1194	15	NA	NA	NA	NA	NA	NA	NA	NA	NA	NA	NA	NA	NA	NA	NA	NA	None	Correct	S-Sensitive	None	None	None	None	Correct	Pos	Pos	NA	NA	NA	NA	NA	NA	NA	NA	NA	NA	NA	NA	NA	NA	R-Resistant	None	rpoB WT3; rpoB WT5	20/03/2015	No	Done	NA
174	G1195	15	NA	NA	NA	NA	NA	NA	NA	NA	NA	NA	NA	NA	NA	NA	NA	NA	None	Correct	S-Sensitive	None	None	None	None	Correct	Pos	Pos	NA	NA	NA	NA	NA	NA	NA	NA	NA	NA	NA	NA	NA	NA	S-Sensitive	None	None	20/03/2015	No	Done	NA
175	G1196	15	NA	NA	NA	NA	NA	NA	NA	NA	NA	NA	NA	NA	NA	NA	NA	NA	None	Correct	R-Resistant	inhA MUT1	inhA WT1	MUT1	WT1	Correct	Pos	Pos	NA	0	0	NA	NA	NA	NA	0	0	0	0	NA	NA	NA	R-Resistant	rpoB MT1	rpoB WT5	20/03/2015	No	Done	NA
176	G1197	15	NA	NA	NA	NA	NA	NA	NA	NA	NA	NA	NA	NA	NA	NA	NA	NA	None	Correct	R-Resistant	None	None	MUT1	WT1	Correct	Pos	Pos	NA	NA	NA	NA	NA	NA	NA	NA	NA	NA	NA	NA	NA	NA	R-Resistant	None	rpoB WT1; rpoB WT3; rpoB WT5	20/03/2015	No	Done	NA
177	G1198	15	NA	NA	NA	NA	NA	NA	NA	NA	NA	NA	NA	NA	NA	NA	NA	NA	None	Correct	R-Resistant	inhA MUT1	inhA WT1	MUT1	WT1	Correct	Pos	Pos	NA	NA	NA	NA	NA	NA	NA	NA	NA	NA	NA	NA	NA	NA	R-Resistant	None	rpoB WT5	20/03/2015	No	Done	NA
178	G1200	15	NA	NA	NA	NA	NA	NA	NA	NA	NA	NA	NA	NA	NA	NA	NA	NA	None	Correct	R-Resistant	None	None	MUT1	WT1	Correct	Pos	Pos	NA	NA	NA	NA	NA	NA	NA	NA	NA	NA	NA	NA	NA	NA	R-Resistant	rpoB MT1	rpoB WT5	20/03/2015	No	Done	NA
179	G1201	15	NA	NA	NA	NA	NA	NA	NA	NA	NA	NA	NA	NA	NA	NA	NA	NA	None	Correct	R-Resistant	None	inhA WT1	MUT1	WT1	Correct	Pos	Pos	NA	NA	NA	NA	NA	NA	NA	NA	NA	NA	NA	NA	NA	NA	R-Resistant	None	rpoB WT5	20/03/2015	No	Done	NA
180	G1202	15	NA	NA	NA	NA	NA	NA	NA	NA	NA	NA	NA	NA	NA	NA	NA	NA	None	Correct	R-Resistant	inhA MUT1	inhA WT1	MUT1	WT1	Correct	Pos	Pos	NA	NA	NA	NA	NA	NA	NA	NA	NA	NA	NA	NA	NA	NA	R-Resistant	None	rpoB WT5	20/03/2015	No	Done	NA
181	G1203	15	NA	NA	NA	NA	NA	NA	NA	NA	NA	NA	NA	NA	NA	NA	NA	NA	None	Correct	R-Resistant	None	inhA WT1	MUT1	WT1	Correct	Pos	Pos	NA	NA	NA	NA	NA	NA	NA	NA	NA	NA	NA	NA	NA	NA	S-Sensitive	None	None	20/03/2015	No	Done	NA
182	G1204	15	NA	NA	NA	NA	NA	NA	NA	NA	NA	NA	NA	NA	NA	NA	NA	NA	None	Correct	S-Sensitive	None	None	None	None	Correct	Pos	Pos	NA	NA	NA	NA	NA	NA	NA	NA	NA	NA	NA	NA	NA	NA	S-Sensitive	None	None	20/03/2015	No	Done	NA
183	G1205	15	NA	NA	NA	NA	NA	NA	NA	NA	NA	NA	NA	NA	NA	NA	NA	NA	None	Correct	S-Sensitive	None	None	None	None	Correct	Pos	Pos	NA	NA	NA	NA	NA	NA	NA	NA	NA	NA	NA	NA	NA	NA	S-Sensitive	None	None	20/03/2015	No	Done	NA
184	G1206	15	NA	NA	NA	NA	NA	NA	NA	NA	NA	NA	NA	NA	NA	NA	NA	NA	None	Correct	S-Sensitive	None	None	None	None	Correct	Pos	Pos	NA	NA	NA	NA	NA	NA	NA	NA	NA	NA	NA	NA	NA	NA	S-Sensitive	None	None	20/03/2015	No	Done	NA
185	G1208	15	NA	NA	NA	NA	NA	NA	NA	NA	NA	NA	NA	NA	NA	NA	NA	NA	None	Correct	S-Sensitive	None	None	None	None	Correct	Pos	Pos	NA	NA	NA	NA	NA	NA	NA	NA	NA	NA	NA	NA	NA	NA	S-Sensitive	None	None	20/03/2015	No	Done	NA
186	G1209	15	NA	NA	NA	NA	NA	NA	NA	NA	NA	NA	NA	NA	NA	NA	NA	NA	None	Correct	S-Sensitive	None	None	None	None	Correct	Pos	Pos	NA	NA	NA	NA	NA	NA	NA	NA	NA	NA	NA	NA	NA	NA	S-Sensitive	None	None	20/03/2015	No	Done	NA
187	G1210	15	NA	NA	NA	NA	NA	NA	NA	NA	NA	NA	NA	NA	NA	NA	NA	NA	None	Correct	S-Sensitive	None	None	None	None	Correct	Pos	Pos	NA	NA	NA	NA	NA	NA	NA	NA	NA	NA	NA	NA	NA	NA	S-Sensitive	None	None	20/03/2015	No	Done	NA
188	G1211	15	NA	NA	NA	NA	NA	NA	NA	NA	NA	NA	NA	NA	NA	NA	NA	NA	None	Correct	S-Sensitive	None	None	None	None	Correct	Pos	Pos	NA	NA	NA	NA	NA	NA	NA	NA	NA	NA	NA	NA	NA	NA	S-Sensitive	None	None	20/03/2015	No	Done	NA
189	G1212	15	NA	NA	NA	NA	NA	NA	NA	NA	NA	NA	NA	NA	NA	NA	NA	NA	None	Correct	R-Resistant	None	None	MUT1	WT1	Correct	Pos	Pos	NA	NA	NA	NA	NA	NA	NA	NA	NA	NA	NA	NA	NA	NA	S-Sensitive	None	None	20/03/2015	No	Done	NA
190	G1218	15	NA	NA	NA	NA	NA	NA	NA	NA	NA	NA	NA	NA	NA	NA	NA	NA	None	Correct	R-Resistant	None	None	MUT1	WT1	Correct	Pos	Pos	NA	NA	NA	NA	NA	NA	NA	NA	NA	NA	NA	NA	NA	NA	S-Sensitive	None	None	20/03/2015	No	Done	NA
191	G1220	15	NA	NA	NA	NA	NA	NA	NA	NA	NA	NA	NA	NA	NA	NA	NA	NA	None	Correct	S-Sensitive	None	None	None	None	Correct	Pos	Pos	NA	NA	NA	NA	NA	NA	NA	NA	NA	NA	NA	NA	NA	NA	S-Sensitive	None	None	20/03/2015	No	Done	NA
192	G1223	15	NA	NA	NA	NA	NA	NA	NA	NA	NA	NA	NA	NA	NA	NA	NA	NA	WT2; WT3; WT4; WT5; WT1	Correct	R-Resistant	None	inhA WT1; inhA WT2	None	WT1	Correct	Neg	Neg	NA	NA	NA	NA	NA	NA	NA	NA	NA	NA	NA	NA	NA	NA	R-Resistant	None	rpoB WT1; rpoB WT3; rpoB WT5	20/03/2015	No	Done	NA
193	G1228	15	NA	NA	NA	NA	NA	NA	NA	NA	NA	NA	NA	NA	NA	NA	NA	NA	None	Correct	R-Resistant	None	None	MUT1	WT1	Correct	Pos	Pos	NA	NA	NA	NA	NA	NA	NA	NA	NA	NA	NA	NA	NA	NA	R-Resistant	rpoB MT1	rpoB WT5	20/03/2015	No	Done	NA
194	G1229	15	NA	NA	NA	NA	NA	NA	NA	NA	NA	NA	NA	NA	NA	NA	NA	NA	None	Correct	R-Resistant	None	None	MUT1	WT1	Correct	Pos	Pos	NA	NA	NA	NA	NA	NA	NA	NA	NA	NA	NA	NA	NA	NA	R-Resistant	rpoB MT1	rpoB WT5	20/03/2015	No	Done	NA
195	G1236	15	NA	NA	NA	NA	NA	NA	NA	NA	NA	NA	NA	NA	NA	NA	NA	NA	NA	NA	NA	NA	NA	NA	NA	NA	NA	NA	NA	NA	NA	NA	NA	NA	NA	NA	NA	NA	NA	NA	NA	NA	NA	NA	NA	NA	NA	NA	NA
196	G1237	15	NA	NA	NA	NA	NA	NA	NA	NA	NA	NA	NA	NA	NA	NA	NA	NA	NA	NA	NA	NA	NA	NA	NA	NA	NA	NA	NA	NA	NA	NA	NA	NA	NA	NA	NA	NA	NA	NA	NA	NA	NA	NA	NA	NA	NA	NA	NA
197	G1253	15	NA	NA	NA	NA	NA	NA	NA	NA	NA	NA	NA	NA	NA	NA	NA	NA	NA	NA	NA	NA	NA	NA	NA	NA	NA	NA	NA	NA	NA	NA	NA	NA	NA	NA	NA	NA	NA	NA	NA	NA	NA	NA	NA	NA	NA	NA	NA
198	G1259	15	NA	NA	NA	NA	NA	NA	NA	NA	NA	NA	NA	NA	NA	NA	NA	NA	NA	NA	NA	NA	NA	NA	NA	NA	NA	NA	NA	NA	NA	NA	NA	NA	NA	NA	NA	NA	NA	NA	NA	NA	NA	NA	NA	NA	NA	NA	NA
199	G1263	15	NA	NA	NA	NA	NA	NA	NA	NA	NA	NA	NA	NA	NA	NA	NA	NA	NA	NA	NA	NA	NA	NA	NA	NA	NA	NA	NA	NA	NA	NA	NA	NA	NA	NA	NA	NA	NA	NA	NA	NA	NA	NA	NA	NA	NA	NA	NA
200	G1269	15	NA	NA	NA	NA	NA	NA	NA	NA	NA	NA	NA	NA	NA	NA	NA	NA	NA	NA	NA	NA	NA	NA	NA	NA	NA	NA	NA	NA	NA	NA	NA	NA	NA	NA	NA	NA	NA	NA	NA	NA	NA	NA	NA	NA	NA	NA	NA
201	G1270	15	NA	NA	NA	NA	NA	NA	NA	NA	NA	NA	NA	NA	NA	NA	NA	NA	NA	NA	NA	NA	NA	NA	NA	NA	NA	NA	NA	NA	NA	NA	NA	NA	NA	NA	NA	NA	NA	NA	NA	NA	NA	NA	NA	NA	NA	NA	NA
202	G1271	15	NA	NA	NA	NA	NA	NA	NA	NA	NA	NA	NA	NA	NA	NA	NA	NA	NA	NA	NA	NA	NA	NA	NA	NA	NA	NA	NA	NA	NA	NA	NA	NA	NA	NA	NA	NA	NA	NA	NA	NA	NA	NA	NA	NA	NA	NA	NA
203	G1272	15	NA	NA	NA	NA	NA	NA	NA	NA	NA	NA	NA	NA	NA	NA	NA	NA	None	Correct	S-Sensitive	None	None	None	None	Correct	Pos	Pos	NA	NA	NA	NA	NA	NA	NA	NA	NA	NA	NA	NA	NA	NA	R-Resistant	None	rpoB WT1; rpoB WT3; rpoB WT5	23/03/2015	No	Done	NA
204	G1273	15	NA	NA	NA	NA	NA	NA	NA	NA	NA	NA	NA	NA	NA	NA	NA	NA	None	Correct	S-Sensitive	None	None	None	None	Correct	Pos	Pos	NA	NA	NA	NA	NA	NA	NA	NA	NA	NA	NA	NA	NA	NA	S-Sensitive	None	None	23/03/2015	No	Done	NA
205	G1274	15	NA	NA	NA	NA	NA	NA	NA	NA	NA	NA	NA	NA	NA	NA	NA	NA	None	Correct	S-Sensitive	None	None	None	None	Correct	Pos	Pos	NA	NA	NA	NA	NA	NA	NA	NA	NA	NA	NA	NA	NA	NA	S-Sensitive	None	None	23/03/2015	No	Done	NA
206	G1275	15	NA	NA	NA	NA	NA	NA	NA	NA	NA	NA	NA	NA	NA	NA	NA	NA	None	Correct	R-Resistant	None	None	MUT1	WT1	Correct	Pos	Pos	NA	NA	NA	NA	NA	NA	NA	NA	NA	NA	NA	NA	NA	NA	R-Resistant	rpoB MT1	rpoB WT5	23/03/2015	No	Done	NA
207	G1276	15	NA	NA	NA	NA	NA	NA	NA	NA	NA	NA	NA	NA	NA	NA	NA	NA	None	Correct	R-Resistant	inhA MUT2	None	MUT1	WT1	Correct	Pos	Pos	NA	NA	NA	NA	NA	NA	NA	NA	NA	NA	NA	NA	NA	NA	R-Resistant	None	rpoB WT5	23/03/2015	No	Done	NA
208	G1277	15	NA	NA	NA	NA	NA	NA	NA	NA	NA	NA	NA	NA	NA	NA	NA	NA	None	Correct	S-Sensitive	None	None	None	None	Correct	Pos	Pos	NA	NA	NA	NA	NA	NA	NA	NA	NA	NA	NA	NA	NA	NA	R-Resistant	None	rpoB WT1; rpoB WT3	23/03/2015	No	Done	NA
209	G1278	15	NA	NA	NA	NA	NA	NA	NA	NA	NA	NA	NA	NA	NA	NA	NA	NA	WT2; WT3; WT4; WT5; WT1	Correct	R-Resistant	None	inhA WT1; inhA WT2	None	WT1	Correct	Neg	Neg	NA	NA	NA	NA	NA	NA	NA	NA	NA	NA	NA	NA	NA	NA	R-Resistant	None	rpoB WT1; rpoB WT2; rpoB WT3; rpoB WT4; rpoB WT5	23/03/2015	No	Done	NA
210	G1279	15	NA	NA	NA	NA	NA	NA	NA	NA	NA	NA	NA	NA	NA	NA	NA	NA	WT2; WT3; WT4; WT5; WT1	Correct	R-Resistant	None	inhA WT1; inhA WT2	None	WT1	Correct	Neg	Neg	NA	NA	NA	NA	NA	NA	NA	NA	NA	NA	NA	NA	NA	NA	R-Resistant	None	rpoB WT1; rpoB WT2; rpoB WT3; rpoB WT4; rpoB WT5	23/03/2015	No	Done	NA
211	G1280	15	NA	NA	NA	NA	NA	NA	NA	NA	NA	NA	NA	NA	NA	NA	NA	NA	None	Correct	R-Resistant	None	inhA WT1	MUT1	WT1	Correct	Pos	Pos	NA	NA	NA	NA	NA	NA	NA	NA	NA	NA	NA	NA	NA	NA	R-Resistant	None	rpoB WT5	23/03/2015	No	Done	NA
212	G1281	15	NA	NA	NA	NA	NA	NA	NA	NA	NA	NA	NA	NA	NA	NA	NA	NA	None	Correct	R-Resistant	None	inhA WT1	MUT1	WT1	Correct	Pos	Pos	NA	NA	NA	NA	NA	NA	NA	NA	NA	NA	NA	NA	NA	NA	R-Resistant	None	rpoB WT5	23/03/2015	No	Done	NA
213	G1282	15	NA	NA	NA	NA	NA	NA	NA	NA	NA	NA	NA	NA	NA	NA	NA	NA	None	Correct	R-Resistant	None	None	MUT1	WT1	Correct	Pos	Pos	NA	NA	NA	NA	NA	NA	NA	NA	NA	NA	NA	NA	NA	NA	S-Sensitive	None	None	23/03/2015	No	Done	NA
214	G1283	15	NA	NA	NA	NA	NA	NA	NA	NA	NA	NA	NA	NA	NA	NA	NA	NA	WT2; WT3; WT1	Correct	R-Resistant	None	inhA WT1; inhA WT2	None	None	Correct	Pos	Pos	NA	NA	NA	NA	NA	NA	NA	NA	NA	NA	NA	NA	NA	NA	R-Resistant	None	rpoB WT1; rpoB WT3; rpoB WT5	23/03/2015	No	Done	NA
215	G1284	15	NA	NA	NA	NA	NA	NA	NA	NA	NA	NA	NA	NA	NA	NA	NA	NA	None	Correct	S-Sensitive	None	None	None	None	Correct	Pos	Pos	NA	NA	NA	NA	NA	NA	NA	NA	NA	NA	NA	NA	NA	NA	R-Resistant	None	rpoB WT1; rpoB WT3; rpoB WT5	23/03/2015	No	Done	NA
216	G1285	15	NA	NA	NA	NA	NA	NA	NA	NA	NA	NA	NA	NA	NA	NA	NA	NA	None	Correct	S-Sensitive	None	None	None	None	Correct	Pos	Pos	NA	NA	NA	NA	NA	NA	NA	NA	NA	NA	NA	NA	NA	NA	S-Sensitive	None	None	23/03/2015	No	Done	NA
217	G1286	15	NA	NA	NA	NA	NA	NA	NA	NA	NA	NA	NA	NA	NA	NA	NA	NA	None	Correct	S-Sensitive	None	None	None	None	Correct	Pos	Pos	NA	NA	NA	NA	NA	NA	NA	NA	NA	NA	NA	NA	NA	NA	S-Sensitive	None	None	23/03/2015	No	Done	NA
218	G1287	15	NA	NA	NA	NA	NA	NA	NA	NA	NA	NA	NA	NA	NA	NA	NA	NA	None	Correct	S-Sensitive	None	None	None	None	Correct	Pos	Pos	NA	NA	NA	NA	NA	NA	NA	NA	NA	NA	NA	NA	NA	NA	S-Sensitive	None	None	23/03/2015	No	Done	NA
219	G1288	15	NA	NA	NA	NA	NA	NA	NA	NA	NA	NA	NA	NA	NA	NA	NA	NA	None	Correct	S-Sensitive	None	None	None	None	Correct	Pos	Pos	NA	NA	NA	NA	NA	NA	NA	NA	NA	NA	NA	NA	NA	NA	S-Sensitive	None	None	23/03/2015	No	Done	NA
220	G1289	15	NA	NA	NA	NA	NA	NA	NA	NA	NA	NA	NA	NA	NA	NA	NA	NA	None	Correct	S-Sensitive	None	None	None	None	Correct	Pos	Pos	NA	NA	NA	NA	NA	NA	NA	NA	NA	NA	NA	NA	NA	NA	S-Sensitive	None	None	23/03/2015	No	Done	NA
221	G1291	15	NA	NA	NA	NA	NA	NA	NA	NA	NA	NA	NA	NA	NA	NA	NA	NA	WT2; WT3; WT4; WT5; WT1	Correct	R-Resistant	None	inhA WT1; inhA WT2	None	WT1	Correct	Neg	Neg	NA	NA	NA	NA	NA	NA	NA	NA	NA	NA	NA	NA	NA	NA	R-Resistant	None	rpoB WT1; rpoB WT3; rpoB WT5	23/03/2015	No	Done	NA
222	G1292	15	NA	NA	NA	NA	NA	NA	NA	NA	NA	NA	NA	NA	NA	NA	NA	NA	None	Correct	R-Resistant	None	None	MUT1	WT1	Correct	Pos	Pos	NA	0	0	NA	NA	NA	NA	0	0	0	0	NA	NA	NA	S-Sensitive	None	None	23/03/2015	No	Done	NA
223	G1293	15	NA	NA	NA	NA	NA	NA	NA	NA	NA	NA	NA	NA	NA	NA	NA	NA	None	Correct	R-Resistant	None	None	MUT1	WT1	Correct	Pos	Pos	NA	NA	NA	NA	NA	NA	NA	NA	NA	NA	NA	NA	NA	NA	R-Resistant	None	rpoB WT1; rpoB WT3; rpoB WT5	23/03/2015	No	Done	NA
224	G1294	15	NA	NA	NA	NA	NA	NA	NA	NA	NA	NA	NA	NA	NA	NA	NA	NA	None	Correct	R-Resistant	inhA MUT1	inhA WT1	MUT1	WT1	Correct	Pos	Pos	NA	NA	NA	NA	NA	NA	NA	NA	NA	NA	NA	NA	NA	NA	R-Resistant	None	rpoB WT5	23/03/2015	No	Done	NA
225	G1295	15	NA	NA	NA	NA	NA	NA	NA	NA	NA	NA	NA	NA	NA	NA	NA	NA	None	Correct	R-Resistant	inhA MUT1	inhA WT1	MUT1	WT1	Correct	Pos	Pos	NA	0	0	NA	NA	NA	NA	0	0	0	0	NA	NA	NA	R-Resistant	None	rpoB WT5	23/03/2015	No	Done	NA
226	G1296	15	NA	NA	NA	NA	NA	NA	NA	NA	NA	NA	NA	NA	NA	NA	NA	NA	None	Correct	R-Resistant	None	None	MUT1	WT1	Correct	Pos	Pos	NA	NA	NA	NA	NA	NA	NA	NA	NA	NA	NA	NA	NA	NA	R-Resistant	rpoB MT3	None	23/03/2015	No	Done	NA
227	G1297	15	NA	NA	NA	NA	NA	NA	NA	NA	NA	NA	NA	NA	NA	NA	NA	NA	None	Correct	R-Resistant	None	None	MUT1	WT1	Correct	Pos	Pos	NA	NA	NA	NA	NA	NA	NA	NA	NA	NA	NA	NA	NA	NA	R-Resistant	rpoB MT1	rpoB WT5	23/03/2015	No	Done	NA
228	G1298	15	NA	NA	NA	NA	NA	NA	NA	NA	NA	NA	NA	NA	NA	NA	NA	NA	None	Correct	R-Resistant	None	None	MUT1	WT1	Correct	Pos	Pos	NA	0	0	NA	NA	NA	NA	0	0	0	0	NA	NA	NA	R-Resistant	rpoB MT1	rpoB WT5	23/03/2015	No	Done	NA
229	G1299	15	NA	NA	NA	NA	NA	NA	NA	NA	NA	NA	NA	NA	NA	NA	NA	NA	None	Correct	R-Resistant	None	None	MUT1	WT1	Correct	Pos	Pos	NA	NA	NA	NA	NA	NA	NA	NA	NA	NA	NA	NA	NA	NA	R-Resistant	rpoB MT1	rpoB WT5	23/03/2015	No	Done	NA
230	G1300	15	NA	NA	NA	NA	NA	NA	NA	NA	NA	NA	NA	NA	NA	NA	NA	NA	NA	NA	NA	NA	NA	NA	NA	NA	NA	NA	NA	NA	NA	NA	NA	NA	NA	NA	NA	NA	NA	NA	NA	NA	NA	NA	NA	NA	NA	NA	NA
231	G1301	15	NA	NA	NA	NA	NA	NA	NA	NA	NA	NA	NA	NA	NA	NA	NA	NA	None	Correct	S-Sensitive	None	None	None	None	Correct	Pos	Pos	NA	NA	NA	NA	NA	NA	NA	NA	NA	NA	NA	NA	NA	NA	S-Sensitive	None	None	23/03/2015	No	Done	NA
232	G1303	15	NA	NA	NA	NA	NA	NA	NA	NA	NA	NA	NA	NA	NA	NA	NA	NA	None	Correct	R-Resistant	None	inhA WT1	MUT1	WT1	Correct	Pos	Pos	NA	0	0	NA	NA	NA	NA	0	0	0	0	NA	NA	NA	R-Resistant	rpoB MT1	rpoB WT5	23/03/2015	No	Done	NA
233	G1304	15	NA	NA	NA	NA	NA	NA	NA	NA	NA	NA	NA	NA	NA	NA	NA	NA	None	Correct	S-Sensitive	None	None	None	None	Correct	Pos	Pos	NA	0	0	NA	NA	NA	NA	0	0	0	0	NA	NA	NA	R-Resistant	None	rpoB WT3	23/03/2015	No	Done	NA
234	G1305	15	NA	NA	NA	NA	NA	NA	NA	NA	NA	NA	NA	NA	NA	NA	NA	NA	None	Correct	S-Sensitive	None	None	None	None	Correct	Pos	Pos	NA	NA	NA	NA	NA	NA	NA	NA	NA	NA	NA	NA	NA	NA	S-Sensitive	None	None	23/03/2015	No	Done	NA
235	G1306	15	NA	NA	NA	NA	NA	NA	NA	NA	NA	NA	NA	NA	NA	NA	NA	NA	NA	NA	NA	NA	NA	NA	NA	NA	NA	NA	NA	NA	NA	NA	NA	NA	NA	NA	NA	NA	NA	NA	NA	NA	NA	NA	NA	NA	NA	NA	NA
236	G1307	15	NA	NA	NA	NA	NA	NA	NA	NA	NA	NA	NA	NA	NA	NA	NA	NA	None	Correct	S-Sensitive	None	None	None	None	Correct	Pos	Pos	NA	NA	NA	NA	NA	NA	NA	NA	NA	NA	NA	NA	NA	NA	S-Sensitive	None	None	23/03/2015	No	Done	NA
237	G1308	15	NA	NA	NA	NA	NA	NA	NA	NA	NA	NA	NA	NA	NA	NA	NA	NA	None	Correct	R-Resistant	inhA MUT1	inhA WT1	MUT1	WT1	Correct	Pos	Pos	NA	NA	NA	NA	NA	NA	NA	NA	NA	NA	NA	NA	NA	NA	R-Resistant	rpoB MT1	rpoB WT5	23/03/2015	No	Done	NA
238	G1309	15	NA	NA	NA	NA	NA	NA	NA	NA	NA	NA	NA	NA	NA	NA	NA	NA	None	Correct	S-Sensitive	None	None	None	None	Correct	Pos	Pos	NA	0	0	NA	NA	NA	NA	0	0	0	0	NA	NA	NA	S-Sensitive	None	None	23/03/2015	No	Done	NA
239	G1310	15	NA	NA	NA	NA	NA	NA	NA	NA	NA	NA	NA	NA	NA	NA	NA	NA	WT2; WT3; WT4; WT5; WT1	Correct	R-Resistant	None	inhA WT1; inhA WT2	None	None	Correct	Neg	Neg	NA	NA	NA	NA	NA	NA	NA	NA	NA	NA	NA	NA	NA	NA	R-Resistant	None	rpoB WT1; rpoB WT3; rpoB WT5	23/03/2015	No	Done	NA
240	G1311	15	NA	NA	NA	NA	NA	NA	NA	NA	NA	NA	NA	NA	NA	NA	NA	NA	None	Correct	S-Sensitive	None	None	None	None	Correct	Pos	Pos	NA	NA	NA	NA	NA	NA	NA	NA	NA	NA	NA	NA	NA	NA	R-Resistant	None	rpoB WT3; rpoB WT5	23/03/2015	No	Done	NA
241	G1312	15	NA	NA	NA	NA	NA	NA	NA	NA	NA	NA	NA	NA	NA	NA	NA	NA	None	Correct	R-Resistant	None	None	MUT1	WT1	Correct	Pos	Pos	NA	0	0	NA	NA	NA	NA	0	0	0	0	NA	NA	NA	R-Resistant	rpoB MT1	rpoB WT5	23/03/2015	No	Done	NA
242	G1313	15	NA	NA	NA	NA	NA	NA	NA	NA	NA	NA	NA	NA	NA	NA	NA	NA	None	Correct	S-Sensitive	None	None	None	None	Correct	Pos	Pos	NA	NA	NA	NA	NA	NA	NA	NA	NA	NA	NA	NA	NA	NA	S-Sensitive	None	None	23/03/2015	No	Done	NA
243	G1314	15	NA	NA	NA	NA	NA	NA	NA	NA	NA	NA	NA	NA	NA	NA	NA	NA	None	Correct	R-Resistant	None	None	None	None	Correct	Pos	Pos	NA	NA	NA	NA	NA	NA	NA	NA	NA	NA	NA	NA	NA	NA	R-Resistant	None	rpoB WT3	23/03/2015	No	Done	NA
244	G1315	15	NA	NA	NA	NA	NA	NA	NA	NA	NA	NA	NA	NA	NA	NA	NA	NA	None	Correct	R-Resistant	None	inhA WT1	None	WT1	Correct	Pos	Pos	NA	0	0	NA	NA	NA	NA	0	0	0	0	NA	NA	NA	R-Resistant	None	rpoB WT5	23/03/2015	No	Done	NA
245	G1316	15	NA	NA	NA	NA	NA	NA	NA	NA	NA	NA	NA	NA	NA	NA	NA	NA	None	Correct	R-Resistant	None	inhA WT1	MUT1	WT1	Correct	Pos	Pos	NA	NA	NA	NA	NA	NA	NA	NA	NA	NA	NA	NA	NA	NA	R-Resistant	rpoB MT1	rpoB WT5	24/03/2015	No	Done	NA
246	G1317	15	NA	NA	NA	NA	NA	NA	NA	NA	NA	NA	NA	NA	NA	NA	NA	NA	None	Correct	R-Resistant	None	None	MUT1	WT1	Correct	Pos	Pos	NA	NA	NA	NA	NA	NA	NA	NA	NA	NA	NA	NA	NA	NA	R-Resistant	rpoB MT1	rpoB WT5	24/03/2015	No	Done	NA
247	G1318	15	NA	NA	NA	NA	NA	NA	NA	NA	NA	NA	NA	NA	NA	NA	NA	NA	None	Correct	S-Sensitive	None	None	None	None	Correct	Pos	Pos	NA	0	0	NA	NA	NA	NA	0	0	0	0	NA	NA	NA	S-Sensitive	None	None	24/03/2015	No	Done	NA
248	G1319	15	NA	NA	NA	NA	NA	NA	NA	NA	NA	NA	NA	NA	NA	NA	NA	NA	None	Correct	R-Resistant	None	inhA WT1	MUT1	WT1	Correct	Pos	Pos	NA	NA	NA	NA	NA	NA	NA	NA	NA	NA	NA	NA	NA	NA	R-Resistant	rpoB MT1	rpoB WT5	24/03/2015	No	Done	NA
249	G1320	15	NA	NA	NA	NA	NA	NA	NA	NA	NA	NA	NA	NA	NA	NA	NA	NA	None	Correct	R-Resistant	None	inhA WT1	MUT1	WT1	Correct	Pos	Pos	NA	NA	NA	NA	NA	NA	NA	NA	NA	NA	NA	NA	NA	NA	R-Resistant	None	rpoB WT5	24/03/2015	No	Done	NA
250	G1321	15	NA	NA	NA	NA	NA	NA	NA	NA	NA	NA	NA	NA	NA	NA	NA	NA	None	Correct	S-Sensitive	None	None	None	None	Correct	Pos	Pos	NA	NA	NA	NA	NA	NA	NA	NA	NA	NA	NA	NA	NA	NA	S-Sensitive	None	None	24/03/2015	No	Done	NA
251	G1322	15	NA	NA	NA	NA	NA	NA	NA	NA	NA	NA	NA	NA	NA	NA	NA	NA	None	Correct	S-Sensitive	None	None	None	None	Correct	Pos	Pos	NA	0	0	NA	NA	NA	NA	0	0	0	0	NA	NA	NA	R-Resistant	None	rpoB WT3	24/03/2015	No	Done	NA
252	G1323	15	NA	NA	NA	NA	NA	NA	NA	NA	NA	NA	NA	NA	NA	NA	NA	NA	None	Correct	R-Resistant	None	None	MUT1	WT1	Correct	Pos	Pos	NA	NA	NA	NA	NA	NA	NA	NA	NA	NA	NA	NA	NA	NA	S-Sensitive	None	None	24/03/2015	No	Done	NA
253	G1324	15	NA	NA	NA	NA	NA	NA	NA	NA	NA	NA	NA	NA	NA	NA	NA	NA	None	Correct	R-Resistant	None	None	MUT1	WT1	Correct	Pos	Pos	NA	NA	NA	NA	NA	NA	NA	NA	NA	NA	NA	NA	NA	NA	S-Sensitive	None	None	24/03/2015	No	Done	NA
254	G1325	15	NA	NA	NA	NA	NA	NA	NA	NA	NA	NA	NA	NA	NA	NA	NA	NA	None	Correct	R-Resistant	None	None	MUT1	WT1	Correct	Pos	Pos	NA	NA	NA	NA	NA	NA	NA	NA	NA	NA	NA	NA	NA	NA	S-Sensitive	None	None	24/03/2015	No	Done	NA
255	G1326	15	NA	NA	NA	NA	NA	NA	NA	NA	NA	NA	NA	NA	NA	NA	NA	NA	None	Correct	R-Resistant	None	None	MUT1	WT1	Correct	Pos	Pos	NA	NA	NA	NA	NA	NA	NA	NA	NA	NA	NA	NA	NA	NA	S-Sensitive	None	None	24/03/2015	No	Done	NA
256	G1327	15	NA	NA	NA	NA	NA	NA	NA	NA	NA	NA	NA	NA	NA	NA	NA	NA	None	Correct	R-Resistant	None	None	MUT1	WT1	Correct	Pos	Pos	NA	NA	NA	NA	NA	NA	NA	NA	NA	NA	NA	NA	NA	NA	S-Sensitive	None	None	24/03/2015	No	Done	NA
257	G1329	15	NA	NA	NA	NA	NA	NA	NA	NA	NA	NA	NA	NA	NA	NA	NA	NA	None	Correct	R-Resistant	None	None	MUT1	WT1	Correct	Pos	Pos	NA	NA	NA	NA	NA	NA	NA	NA	NA	NA	NA	NA	NA	NA	S-Sensitive	None	None	24/03/2015	No	Done	NA
258	G1330	15	NA	NA	NA	NA	NA	NA	NA	NA	NA	NA	NA	NA	NA	NA	NA	NA	None	Correct	S-Sensitive	None	None	None	None	Correct	Pos	Pos	NA	NA	NA	NA	NA	NA	NA	NA	NA	NA	NA	NA	NA	NA	S-Sensitive	None	None	24/03/2015	No	Done	NA
259	G1331	15	NA	NA	NA	NA	NA	NA	NA	NA	NA	NA	NA	NA	NA	NA	NA	NA	None	Correct	R-Resistant	None	None	MUT1	WT1	Correct	Pos	Pos	NA	NA	NA	NA	NA	NA	NA	NA	NA	NA	NA	NA	NA	NA	R-Resistant	rpoB MT1	rpoB WT5	24/03/2015	No	Done	NA
260	G1332	15	NA	NA	NA	NA	NA	NA	NA	NA	NA	NA	NA	NA	NA	NA	NA	NA	WT2; WT3; WT4; WT5; WT1	Correct	R-Resistant	None	inhA WT1; inhA WT2	None	WT1	Correct	Neg	Neg	NA	NA	NA	NA	NA	NA	NA	NA	NA	NA	NA	NA	NA	NA	R-Resistant	None	rpoB WT3; rpoB WT5	24/03/2015	No	Done	NA
261	G1333	15	NA	NA	NA	NA	NA	NA	NA	NA	NA	NA	NA	NA	NA	NA	NA	NA	None	Correct	S-Sensitive	None	None	None	None	Correct	Pos	Pos	NA	NA	NA	NA	NA	NA	NA	NA	NA	NA	NA	NA	NA	NA	S-Sensitive	None	None	24/03/2015	No	Done	NA
262	G1334	15	NA	NA	NA	NA	NA	NA	NA	NA	NA	NA	NA	NA	NA	NA	NA	NA	None	Correct	R-Resistant	None	None	MUT1	WT1	Correct	Pos	Pos	NA	NA	NA	NA	NA	NA	NA	NA	NA	NA	NA	NA	NA	NA	R-Resistant	None	rpoB WT3; rpoB WT5	24/03/2015	No	Done	NA
263	G1335	15	NA	NA	NA	NA	NA	NA	NA	NA	NA	NA	NA	NA	NA	NA	NA	NA	None	Correct	R-Resistant	None	inhA WT1	MUT1	WT1	Correct	Pos	Pos	NA	NA	NA	NA	NA	NA	NA	NA	NA	NA	NA	NA	NA	NA	R-Resistant	rpoB MT1	rpoB WT5	24/03/2015	No	Done	NA
264	G1336	15	NA	NA	NA	NA	NA	NA	NA	NA	NA	NA	NA	NA	NA	NA	NA	NA	None	Correct	R-Resistant	None	None	MUT1	WT1	Correct	Pos	Pos	NA	NA	NA	NA	NA	NA	NA	NA	NA	NA	NA	NA	NA	NA	S-Sensitive	None	None	24/03/2015	No	Done	NA
265	G1344	15	NA	NA	NA	NA	NA	NA	NA	NA	NA	NA	NA	NA	NA	NA	NA	NA	NA	NA	NA	NA	NA	NA	NA	NA	NA	NA	NA	NA	NA	NA	NA	NA	NA	NA	NA	NA	NA	NA	NA	NA	NA	NA	NA	NA	NA	NA	NA
266	G1345	15	NA	NA	NA	NA	NA	NA	NA	NA	NA	NA	NA	NA	NA	NA	NA	NA	NA	NA	NA	NA	NA	NA	NA	NA	NA	NA	NA	NA	NA	NA	NA	NA	NA	NA	NA	NA	NA	NA	NA	NA	NA	NA	NA	NA	NA	NA	NA
267	G1347	15	NA	NA	NA	NA	NA	NA	NA	NA	NA	NA	NA	NA	NA	NA	NA	NA	NA	NA	NA	NA	NA	NA	NA	NA	NA	NA	NA	NA	NA	NA	NA	NA	NA	NA	NA	NA	NA	NA	NA	NA	NA	NA	NA	NA	NA	NA	NA
268	G1348	15	NA	NA	NA	NA	NA	NA	NA	NA	NA	NA	NA	NA	NA	NA	NA	NA	None	Correct	S-Sensitive	None	None	None	None	Correct	Pos	Pos	NA	NA	NA	NA	NA	NA	NA	NA	NA	NA	NA	NA	NA	NA	S-Sensitive	None	None	24/03/2015	No	Done	NA
269	G1353	15	NA	NA	NA	NA	NA	NA	NA	NA	NA	NA	NA	NA	NA	NA	NA	NA	NA	NA	NA	NA	NA	NA	NA	NA	NA	NA	NA	NA	NA	NA	NA	NA	NA	NA	NA	NA	NA	NA	NA	NA	NA	NA	NA	NA	NA	NA	NA
270	SA1001	9595	NA	NA	NA	NA	NA	NA	NA	NA	NA	NA	NA	NA	NA	NA	NA	NA	None	Correct	S-Sensitive	None	None	None	None	Correct	Pos	Pos	NA	NA	NA	NA	NA	NA	NA	NA	NA	NA	NA	NA	NA	NA	S-Sensitive	None	None	19/02/2015	No	Done	NA
271	SA1003	9595	NA	NA	NA	NA	NA	NA	NA	NA	NA	NA	NA	NA	NA	NA	NA	NA	None	Correct	S-Sensitive	None	None	None	None	Correct	Pos	Pos	NA	NA	NA	NA	NA	NA	NA	NA	NA	NA	NA	NA	NA	NA	S-Sensitive	None	None	19/02/2015	No	Done	NA
272	SA1004	9595	NA	NA	NA	NA	NA	NA	NA	NA	NA	NA	NA	NA	NA	NA	NA	NA	WT3	Correct	R-Resistant	None	None	None	WT1	Correct	Pos	Pos	NA	NA	NA	NA	NA	NA	NA	NA	NA	NA	NA	NA	NA	NA	R-Resistant	rpoB MT1	rpoB WT5	19/02/2015	No	Done	NA
273	SA1005	9595	NA	NA	NA	NA	NA	NA	NA	NA	NA	NA	NA	NA	NA	NA	NA	NA	None	Correct	S-Sensitive	None	None	None	None	Correct	Pos	Pos	NA	NA	NA	NA	NA	NA	NA	NA	NA	NA	NA	NA	NA	NA	S-Sensitive	None	None	19/02/2015	No	Done	NA
274	SA1006	9595	NA	NA	NA	NA	NA	NA	NA	NA	NA	NA	NA	NA	NA	NA	NA	NA	None	Correct	S-Sensitive	None	None	None	None	Correct	Pos	Pos	NA	NA	NA	NA	NA	NA	NA	NA	NA	NA	NA	NA	NA	NA	S-Sensitive	None	None	19/02/2015	No	Done	NA
275	SA1007	9595	NA	NA	NA	NA	NA	NA	NA	NA	NA	NA	NA	NA	NA	NA	NA	NA	None	Correct	R-Resistant	None	None	MUT1	WT1	Correct	Pos	Pos	NA	NA	NA	NA	NA	NA	NA	NA	NA	NA	NA	NA	NA	NA	R-Resistant	rpoB MT1	rpoB WT5	19/02/2015	No	Done	NA
276	SA1008	9595	NA	NA	NA	NA	NA	NA	NA	NA	NA	NA	NA	NA	NA	NA	NA	NA	None	Correct	S-Sensitive	None	None	None	None	Correct	Pos	Pos	NA	NA	NA	NA	NA	NA	NA	NA	NA	NA	NA	NA	NA	NA	S-Sensitive	None	None	19/02/2015	No	Done	NA
277	SA1010	9595	NA	NA	NA	NA	NA	NA	NA	NA	NA	NA	NA	NA	NA	NA	NA	NA	None	Correct	S-Sensitive	None	None	None	None	Correct	Pos	Pos	NA	NA	NA	NA	NA	NA	NA	NA	NA	NA	NA	NA	NA	NA	S-Sensitive	None	None	19/02/2015	No	Done	NA
278	SA1014	9595	NA	NA	NA	NA	NA	NA	NA	NA	NA	NA	NA	NA	NA	NA	NA	NA	None	Correct	S-Sensitive	None	None	None	None	Correct	Pos	Pos	NA	NA	NA	NA	NA	NA	NA	NA	NA	NA	NA	NA	NA	NA	S-Sensitive	None	None	19/02/2015	No	Done	NA
279	SA1015	9595	NA	NA	NA	NA	NA	NA	NA	NA	NA	NA	NA	NA	NA	NA	NA	NA	None	Correct	S-Sensitive	None	None	None	None	Correct	Pos	Pos	NA	NA	NA	NA	NA	NA	NA	NA	NA	NA	NA	NA	NA	NA	S-Sensitive	None	None	19/02/2015	No	Done	NA
280	SA1016	9595	NA	NA	NA	NA	NA	NA	NA	NA	NA	NA	NA	NA	NA	NA	NA	NA	None	Correct	S-Sensitive	None	None	None	None	Correct	Pos	Pos	NA	NA	NA	NA	NA	NA	NA	NA	NA	NA	NA	NA	NA	NA	S-Sensitive	None	None	19/02/2015	No	Done	NA
281	SA1017	9595	NA	NA	NA	NA	NA	NA	NA	NA	NA	NA	NA	NA	NA	NA	NA	NA	None	Correct	R-Resistant	None	None	MUT1	WT1	Correct	Pos	Pos	NA	NA	NA	NA	NA	NA	NA	NA	NA	NA	NA	NA	NA	NA	S-Sensitive	None	None	19/02/2015	No	Done	NA
282	SA1018	9595	NA	NA	NA	NA	NA	NA	NA	NA	NA	NA	NA	NA	NA	NA	NA	NA	None	Correct	S-Sensitive	None	None	None	None	Correct	Pos	Pos	NA	NA	NA	NA	NA	NA	NA	NA	NA	NA	NA	NA	NA	NA	S-Sensitive	None	None	19/02/2015	No	Done	NA
283	SA1020	9595	NA	NA	NA	NA	NA	NA	NA	NA	NA	NA	NA	NA	NA	NA	NA	NA	WT1	Correct	R-Resistant	None	None	None	None	Correct	Pos	Pos	NA	NA	NA	NA	NA	NA	NA	NA	NA	NA	NA	NA	NA	NA	S-Sensitive	None	None	19/02/2015	No	Done	NA
284	SA1021	9595	NA	NA	NA	NA	NA	NA	NA	NA	NA	NA	NA	NA	NA	NA	NA	NA	None	Correct	R-Resistant	inhA MUT2	None	None	None	Correct	Pos	Pos	NA	NA	NA	NA	NA	NA	NA	NA	NA	NA	NA	NA	NA	NA	S-Sensitive	None	None	19/02/2015	No	Done	NA
285	SA1023	9595	NA	NA	NA	NA	NA	NA	NA	NA	NA	NA	NA	NA	NA	NA	NA	NA	None	Correct	S-Sensitive	None	None	None	None	Correct	Pos	Pos	NA	NA	NA	NA	NA	NA	NA	NA	NA	NA	NA	NA	NA	NA	S-Sensitive	None	None	19/02/2015	No	Done	NA
286	SA1024	9595	NA	NA	NA	NA	NA	NA	NA	NA	NA	NA	NA	NA	NA	NA	NA	NA	None	Correct	R-Resistant	None	inhA WT1	None	None	Correct	Pos	Pos	NA	NA	NA	NA	NA	NA	NA	NA	NA	NA	NA	NA	NA	NA	R-Resistant	rpoB MT1	rpoB WT5	19/02/2015	No	Done	NA
287	SA1025	9595	NA	NA	NA	NA	NA	NA	NA	NA	NA	NA	NA	NA	NA	NA	NA	NA	None	Correct	S-Sensitive	None	None	None	None	Correct	Pos	Pos	NA	NA	NA	NA	NA	NA	NA	NA	NA	NA	NA	NA	NA	NA	S-Sensitive	None	None	19/02/2015	No	Done	NA
288	SA1026	9595	NA	NA	NA	NA	NA	NA	NA	NA	NA	NA	NA	NA	NA	NA	NA	NA	None	Correct	S-Sensitive	None	None	None	None	Correct	Pos	Pos	NA	NA	NA	NA	NA	NA	NA	NA	NA	NA	NA	NA	NA	NA	S-Sensitive	None	None	19/02/2015	No	Done	NA
289	SA1027	9595	NA	NA	NA	NA	NA	NA	NA	NA	NA	NA	NA	NA	NA	NA	NA	NA	None	Correct	S-Sensitive	None	None	None	None	Correct	Pos	Pos	NA	NA	NA	NA	NA	NA	NA	NA	NA	NA	NA	NA	NA	NA	S-Sensitive	None	None	19/02/2015	No	Done	NA
290	SA1028	9595	NA	NA	NA	NA	NA	NA	NA	NA	NA	NA	NA	NA	NA	NA	NA	NA	None	Correct	S-Sensitive	None	None	None	None	Correct	Pos	Pos	NA	NA	NA	NA	NA	NA	NA	NA	NA	NA	NA	NA	NA	NA	S-Sensitive	None	None	19/02/2015	No	Done	NA
291	SA1029	9595	NA	NA	NA	NA	NA	NA	NA	NA	NA	NA	NA	NA	NA	NA	NA	NA	None	Correct	S-Sensitive	None	None	None	None	Correct	Pos	Pos	NA	NA	NA	NA	NA	NA	NA	NA	NA	NA	NA	NA	NA	NA	S-Sensitive	None	None	19/02/2015	No	Done	NA
292	SA1030	9595	NA	NA	NA	NA	NA	NA	NA	NA	NA	NA	NA	NA	NA	NA	NA	NA	None	Correct	S-Sensitive	None	None	None	None	Correct	Pos	Pos	NA	NA	NA	NA	NA	NA	NA	NA	NA	NA	NA	NA	NA	NA	S-Sensitive	None	None	19/02/2015	No	Done	NA
293	SA1032	9595	NA	NA	NA	NA	NA	NA	NA	NA	NA	NA	NA	NA	NA	NA	NA	NA	None	Correct	R-Resistant	None	None	MUT1	WT1	Correct	Pos	Pos	NA	NA	NA	NA	NA	NA	NA	NA	NA	NA	NA	NA	NA	NA	S-Sensitive	None	None	19/02/2015	No	Done	NA
294	SA1034	9595	NA	NA	NA	NA	NA	NA	NA	NA	NA	NA	NA	NA	NA	NA	NA	NA	None	Correct	S-Sensitive	None	None	None	None	Correct	Pos	Pos	NA	NA	NA	NA	NA	NA	NA	NA	NA	NA	NA	NA	NA	NA	S-Sensitive	None	None	19/02/2015	No	Done	NA
295	SA1036	9595	NA	NA	NA	NA	NA	NA	NA	NA	NA	NA	NA	NA	NA	NA	NA	NA	None	Correct	S-Sensitive	None	None	None	None	Correct	Pos	Pos	NA	NA	NA	NA	NA	NA	NA	NA	NA	NA	NA	NA	NA	NA	S-Sensitive	None	None	19/02/2015	No	Done	NA
296	SA1037	9595	NA	NA	NA	NA	NA	NA	NA	NA	NA	NA	NA	NA	NA	NA	NA	NA	None	Correct	S-Sensitive	None	None	None	None	Correct	Pos	Pos	NA	NA	NA	NA	NA	NA	NA	NA	NA	NA	NA	NA	NA	NA	S-Sensitive	None	None	19/02/2015	No	Done	NA
297	SA1039	9595	NA	NA	NA	NA	NA	NA	NA	NA	NA	NA	NA	NA	NA	NA	NA	NA	None	Correct	S-Sensitive	None	None	None	None	Correct	Pos	Pos	NA	NA	NA	NA	NA	NA	NA	NA	NA	NA	NA	NA	NA	NA	S-Sensitive	None	None	19/02/2015	No	Done	NA
298	SA1042	9595	NA	NA	NA	NA	NA	NA	NA	NA	NA	NA	NA	NA	NA	NA	NA	NA	None	Correct	R-Resistant	None	inhA WT1	None	None	Correct	Pos	Pos	NA	NA	NA	NA	NA	NA	NA	NA	NA	NA	NA	NA	NA	NA	R-Resistant	rpoB MT1	rpoB WT5	19/02/2015	No	Done	NA
299	SA1043	9595	NA	NA	NA	NA	NA	NA	NA	NA	NA	NA	NA	NA	NA	NA	NA	NA	None	Correct	S-Sensitive	None	None	None	None	Correct	Pos	Pos	NA	NA	NA	NA	NA	NA	NA	NA	NA	NA	NA	NA	NA	NA	S-Sensitive	None	None	19/02/2015	No	Done	NA
300	SA1044	9595	NA	NA	NA	NA	NA	NA	NA	NA	NA	NA	NA	NA	NA	NA	NA	NA	None	Correct	S-Sensitive	None	None	None	None	Correct	Pos	Pos	NA	NA	NA	NA	NA	NA	NA	NA	NA	NA	NA	NA	NA	NA	S-Sensitive	None	None	19/02/2015	No	Done	NA
301	SA1045	9595	NA	NA	NA	NA	NA	NA	NA	NA	NA	NA	NA	NA	NA	NA	NA	NA	None	Correct	S-Sensitive	None	None	None	None	Correct	Pos	Pos	NA	NA	NA	NA	NA	NA	NA	NA	NA	NA	NA	NA	NA	NA	S-Sensitive	None	None	19/02/2015	No	Done	NA
302	SA1046	9595	NA	NA	NA	NA	NA	NA	NA	NA	NA	NA	NA	NA	NA	NA	NA	NA	None	Correct	R-Resistant	None	inhA WT1	None	None	Correct	Pos	Pos	NA	NA	NA	NA	NA	NA	NA	NA	NA	NA	NA	NA	NA	NA	R-Resistant	rpoB MT1	rpoB WT5	20/02/2015	No	Done	NA
303	SA1047	9595	NA	NA	NA	NA	NA	NA	NA	NA	NA	NA	NA	NA	NA	NA	NA	NA	None	Correct	S-Sensitive	None	None	None	None	Correct	Pos	Pos	NA	NA	NA	NA	NA	NA	NA	NA	NA	NA	NA	NA	NA	NA	S-Sensitive	None	None	20/02/2015	No	Done	NA
304	SA1048	9595	NA	NA	NA	NA	NA	NA	NA	NA	NA	NA	NA	NA	NA	NA	NA	NA	None	Correct	R-Resistant	None	None	MUT1	WT1	Correct	Pos	Pos	NA	NA	NA	NA	NA	NA	NA	NA	NA	NA	NA	NA	NA	NA	R-Resistant	rpoB MT3	None	20/02/2015	No	Done	NA
305	SA1049	9595	NA	NA	NA	NA	NA	NA	NA	NA	NA	NA	NA	NA	NA	NA	NA	NA	None	Correct	S-Sensitive	None	None	None	None	Correct	Pos	Pos	NA	NA	NA	NA	NA	NA	NA	NA	NA	NA	NA	NA	NA	NA	S-Sensitive	None	None	20/02/2015	No	Done	NA
306	SA1050	9595	NA	NA	NA	NA	NA	NA	NA	NA	NA	NA	NA	NA	NA	NA	NA	NA	None	Correct	S-Sensitive	None	None	None	None	Correct	Pos	Pos	NA	NA	NA	NA	NA	NA	NA	NA	NA	NA	NA	NA	NA	NA	S-Sensitive	None	None	20/02/2015	No	Done	NA
307	SA1052	9595	NA	NA	NA	NA	NA	NA	NA	NA	NA	NA	NA	NA	NA	NA	NA	NA	None	Correct	S-Sensitive	None	None	None	None	Correct	Pos	Pos	NA	NA	NA	NA	NA	NA	NA	NA	NA	NA	NA	NA	NA	NA	S-Sensitive	None	None	20/02/2015	No	Done	NA
308	SA1053	9595	NA	NA	NA	NA	NA	NA	NA	NA	NA	NA	NA	NA	NA	NA	NA	NA	None	Correct	R-Resistant	None	None	MUT1	WT1	Correct	Pos	Pos	NA	NA	NA	NA	NA	NA	NA	NA	NA	NA	NA	NA	NA	NA	R-Resistant	rpoB MT1	rpoB WT5	20/02/2015	No	Done	NA
309	SA1054	9595	NA	NA	NA	NA	NA	NA	NA	NA	NA	NA	NA	NA	NA	NA	NA	NA	None	Correct	S-Sensitive	None	None	None	None	Correct	Pos	Pos	NA	NA	NA	NA	NA	NA	NA	NA	NA	NA	NA	NA	NA	NA	S-Sensitive	None	None	20/02/2015	No	Done	NA
310	SA1055	9595	NA	NA	NA	NA	NA	NA	NA	NA	NA	NA	NA	NA	NA	NA	NA	NA	None	Correct	S-Sensitive	None	None	None	None	Correct	Pos	Pos	NA	NA	NA	NA	NA	NA	NA	NA	NA	NA	NA	NA	NA	NA	S-Sensitive	None	None	20/02/2015	No	Done	NA
311	SA1056	9595	NA	NA	NA	NA	NA	NA	NA	NA	NA	NA	NA	NA	NA	NA	NA	NA	None	Correct	S-Sensitive	None	None	None	None	Correct	Pos	Pos	NA	NA	NA	NA	NA	NA	NA	NA	NA	NA	NA	NA	NA	NA	S-Sensitive	None	None	20/02/2015	No	Done	NA
312	SA1059	9595	NA	NA	NA	NA	NA	NA	NA	NA	NA	NA	NA	NA	NA	NA	NA	NA	WT1	Correct	R-Resistant	None	None	None	None	Correct	Pos	Pos	NA	NA	NA	NA	NA	NA	NA	NA	NA	NA	NA	NA	NA	NA	S-Sensitive	None	None	20/02/2015	No	Done	NA
313	SA1060	9595	NA	NA	NA	NA	NA	NA	NA	NA	NA	NA	NA	NA	NA	NA	NA	NA	None	Correct	S-Sensitive	None	None	None	None	Correct	Pos	Pos	NA	NA	NA	NA	NA	NA	NA	NA	NA	NA	NA	NA	NA	NA	S-Sensitive	None	None	20/02/2015	No	Done	NA
314	SA1061	9595	NA	NA	NA	NA	NA	NA	NA	NA	NA	NA	NA	NA	NA	NA	NA	NA	None	Correct	S-Sensitive	None	None	None	None	Correct	Pos	Pos	NA	NA	NA	NA	NA	NA	NA	NA	NA	NA	NA	NA	NA	NA	S-Sensitive	None	None	20/02/2015	No	Done	NA
315	SA1062	9595	NA	NA	NA	NA	NA	NA	NA	NA	NA	NA	NA	NA	NA	NA	NA	NA	None	Correct	S-Sensitive	None	None	None	None	Correct	Pos	Pos	NA	NA	NA	NA	NA	NA	NA	NA	NA	NA	NA	NA	NA	NA	S-Sensitive	None	None	20/02/2015	No	Done	NA
316	SA1063	9595	NA	NA	NA	NA	NA	NA	NA	NA	NA	NA	NA	NA	NA	NA	NA	NA	None	Correct	S-Sensitive	None	None	None	None	Correct	Pos	Pos	NA	NA	NA	NA	NA	NA	NA	NA	NA	NA	NA	NA	NA	NA	S-Sensitive	None	None	20/02/2015	No	Done	NA
317	SA1065	9595	NA	NA	NA	NA	NA	NA	NA	NA	NA	NA	NA	NA	NA	NA	NA	NA	None	Correct	S-Sensitive	None	None	None	None	Correct	Pos	Pos	NA	NA	NA	NA	NA	NA	NA	NA	NA	NA	NA	NA	NA	NA	S-Sensitive	None	None	20/02/2015	No	Done	NA
318	SA1066	9595	NA	NA	NA	NA	NA	NA	NA	NA	NA	NA	NA	NA	NA	NA	NA	NA	None	Correct	S-Sensitive	None	None	None	None	Correct	Pos	Pos	NA	NA	NA	NA	NA	NA	NA	NA	NA	NA	NA	NA	NA	NA	S-Sensitive	None	None	20/02/2015	No	Done	NA
319	SA1068	9595	NA	NA	NA	NA	NA	NA	NA	NA	NA	NA	NA	NA	NA	NA	NA	NA	None	Correct	S-Sensitive	None	None	None	None	Correct	Pos	Pos	NA	NA	NA	NA	NA	NA	NA	NA	NA	NA	NA	NA	NA	NA	S-Sensitive	None	None	20/02/2015	No	Done	NA
320	SA1069	9595	NA	NA	NA	NA	NA	NA	NA	NA	NA	NA	NA	NA	NA	NA	NA	NA	None	Correct	S-Sensitive	None	None	None	None	Correct	Pos	Pos	NA	NA	NA	NA	NA	NA	NA	NA	NA	NA	NA	NA	NA	NA	S-Sensitive	None	None	20/02/2015	No	Done	NA
321	SA1070	9595	NA	NA	NA	NA	NA	NA	NA	NA	NA	NA	NA	NA	NA	NA	NA	NA	None	Correct	S-Sensitive	None	None	None	None	Correct	Pos	Pos	NA	NA	NA	NA	NA	NA	NA	NA	NA	NA	NA	NA	NA	NA	S-Sensitive	None	None	20/02/2015	No	Done	NA
322	SA1071	9595	NA	NA	NA	NA	NA	NA	NA	NA	NA	NA	NA	NA	NA	NA	NA	NA	None	Correct	S-Sensitive	None	None	None	None	Correct	Pos	Pos	NA	NA	NA	NA	NA	NA	NA	NA	NA	NA	NA	NA	NA	NA	S-Sensitive	None	None	20/02/2015	No	Done	NA
323	SA1074	9595	NA	NA	NA	NA	NA	NA	NA	NA	NA	NA	NA	NA	NA	NA	NA	NA	None	Correct	I-Indeterminate	None	None	None	None	Correct	Neg	Neg	NA	NA	NA	NA	NA	NA	NA	NA	NA	NA	NA	NA	NA	NA	I-Indeterminate	None	None	20/02/2015	No	Done	NA
324	SA1075	9595	NA	NA	NA	NA	NA	NA	NA	NA	NA	NA	NA	NA	NA	NA	NA	NA	None	Correct	S-Sensitive	None	None	None	None	Correct	Pos	Pos	NA	NA	NA	NA	NA	NA	NA	NA	NA	NA	NA	NA	NA	NA	S-Sensitive	None	None	20/02/2015	No	Done	NA
325	SA1076	9595	NA	NA	NA	NA	NA	NA	NA	NA	NA	NA	NA	NA	NA	NA	NA	NA	None	Correct	S-Sensitive	None	None	None	None	Correct	Pos	Pos	NA	NA	NA	NA	NA	NA	NA	NA	NA	NA	NA	NA	NA	NA	S-Sensitive	None	None	20/02/2015	No	Done	NA
326	SA1079	9595	NA	NA	NA	NA	NA	NA	NA	NA	NA	NA	NA	NA	NA	NA	NA	NA	None	Correct	R-Resistant	None	None	MUT1	WT1	Correct	Pos	Pos	NA	NA	NA	NA	NA	NA	NA	NA	NA	NA	NA	NA	NA	NA	R-Resistant	rpoB MT1	rpoB WT5	20/02/2015	No	Done	NA
327	SA1080	9595	NA	NA	NA	NA	NA	NA	NA	NA	NA	NA	NA	NA	NA	NA	NA	NA	None	Correct	S-Sensitive	None	None	None	None	Correct	Pos	Pos	NA	NA	NA	NA	NA	NA	NA	NA	NA	NA	NA	NA	NA	NA	S-Sensitive	None	None	20/02/2015	No	Done	NA
328	SA1081	9595	NA	NA	NA	NA	NA	NA	NA	NA	NA	NA	NA	NA	NA	NA	NA	NA	None	Correct	S-Sensitive	None	None	None	None	Correct	Pos	Pos	NA	NA	NA	NA	NA	NA	NA	NA	NA	NA	NA	NA	NA	NA	S-Sensitive	None	None	20/02/2015	No	Done	NA
329	SA1084	9595	NA	NA	NA	NA	NA	NA	NA	NA	NA	NA	NA	NA	NA	NA	NA	NA	NA	NA	NA	NA	NA	NA	NA	NA	NA	NA	NA	NA	NA	NA	NA	NA	NA	NA	NA	NA	NA	NA	NA	NA	NA	NA	NA	NA	NA	NA	NA
330	SA1085	9595	NA	NA	NA	NA	NA	NA	NA	NA	NA	NA	NA	NA	NA	NA	NA	NA	None	Correct	S-Sensitive	None	None	None	None	Correct	Pos	Pos	NA	NA	NA	NA	NA	NA	NA	NA	NA	NA	NA	NA	NA	NA	S-Sensitive	None	None	20/02/2015	No	Done	NA
331	SA1086	9595	NA	NA	NA	NA	NA	NA	NA	NA	NA	NA	NA	NA	NA	NA	NA	NA	None	Correct	S-Sensitive	None	None	None	None	Correct	Pos	Pos	NA	NA	NA	NA	NA	NA	NA	NA	NA	NA	NA	NA	NA	NA	S-Sensitive	None	None	20/02/2015	No	Done	NA
332	SA1087	9595	NA	NA	NA	NA	NA	NA	NA	NA	NA	NA	NA	NA	NA	NA	NA	NA	None	Correct	R-Resistant	None	None	MUT1	None	Correct	Pos	Pos	NA	NA	NA	NA	NA	NA	NA	NA	NA	NA	NA	NA	NA	NA	S-Sensitive	None	None	20/02/2015	No	Done	NA
333	SA1088	9595	NA	NA	NA	NA	NA	NA	NA	NA	NA	NA	NA	NA	NA	NA	NA	NA	None	Correct	S-Sensitive	None	None	None	None	Correct	Pos	Pos	NA	NA	NA	NA	NA	NA	NA	NA	NA	NA	NA	NA	NA	NA	S-Sensitive	None	None	20/02/2015	No	Done	NA
334	SA1090	9595	NA	NA	NA	NA	NA	NA	NA	NA	NA	NA	NA	NA	NA	NA	NA	NA	None	Correct	S-Sensitive	None	None	None	None	Correct	Pos	Pos	NA	NA	NA	NA	NA	NA	NA	NA	NA	NA	NA	NA	NA	NA	S-Sensitive	None	None	20/02/2015	No	Done	NA
335	SA1092	9595	NA	NA	NA	NA	NA	NA	NA	NA	NA	NA	NA	NA	NA	NA	NA	NA	None	Correct	S-Sensitive	None	None	None	None	Correct	Pos	Pos	NA	NA	NA	NA	NA	NA	NA	NA	NA	NA	NA	NA	NA	NA	S-Sensitive	None	None	20/02/2015	No	Done	NA
336	SA1093	9595	NA	NA	NA	NA	NA	NA	NA	NA	NA	NA	NA	NA	NA	NA	NA	NA	None	Correct	S-Sensitive	None	None	None	None	Correct	Pos	Pos	NA	NA	NA	NA	NA	NA	NA	NA	NA	NA	NA	NA	NA	NA	R-Resistant	None	rpoB WT1; rpoB WT3; rpoB WT5	20/02/2015	No	Done	NA
337	SA1094	9595	NA	NA	NA	NA	NA	NA	NA	NA	NA	NA	NA	NA	NA	NA	NA	NA	None	Correct	R-Resistant	None	None	MUT1	WT1	Correct	Pos	Pos	NA	NA	NA	NA	NA	NA	NA	NA	NA	NA	NA	NA	NA	NA	S-Sensitive	None	None	20/02/2015	No	Done	NA
338	SA1097	9595	NA	NA	NA	NA	NA	NA	NA	NA	NA	NA	NA	NA	NA	NA	NA	NA	None	Correct	S-Sensitive	None	None	None	None	Correct	Pos	Pos	NA	NA	NA	NA	NA	NA	NA	NA	NA	NA	NA	NA	NA	NA	S-Sensitive	None	None	20/02/2015	No	Done	NA
339	SA1098	9595	NA	NA	NA	NA	NA	NA	NA	NA	NA	NA	NA	NA	NA	NA	NA	NA	None	Correct	S-Sensitive	None	None	None	None	Correct	Pos	Pos	NA	NA	NA	NA	NA	NA	NA	NA	NA	NA	NA	NA	NA	NA	S-Sensitive	None	None	20/02/2015	No	Done	NA
340	SA1099	9595	NA	NA	NA	NA	NA	NA	NA	NA	NA	NA	NA	NA	NA	NA	NA	NA	None	Correct	S-Sensitive	None	None	None	None	Correct	Pos	Pos	NA	NA	NA	NA	NA	NA	NA	NA	NA	NA	NA	NA	NA	NA	S-Sensitive	None	None	20/02/2015	No	Done	NA
341	SA1100	9595	NA	NA	NA	NA	NA	NA	NA	NA	NA	NA	NA	NA	NA	NA	NA	NA	None	Correct	S-Sensitive	None	None	None	None	Correct	Pos	Pos	NA	NA	NA	NA	NA	NA	NA	NA	NA	NA	NA	NA	NA	NA	S-Sensitive	None	None	20/02/2015	No	Done	NA
342	SA1101	9595	NA	NA	NA	NA	NA	NA	NA	NA	NA	NA	NA	NA	NA	NA	NA	NA	WT1	Correct	R-Resistant	None	None	MUT1	WT1	Correct	Pos	Pos	NA	NA	NA	NA	NA	NA	NA	NA	NA	NA	NA	NA	NA	NA	R-Resistant	rpoB MT1	rpoB WT5	20/02/2015	No	Done	NA
343	SA1102	9595	NA	NA	NA	NA	NA	NA	NA	NA	NA	NA	NA	NA	NA	NA	NA	NA	None	Correct	R-Resistant	None	inhA WT1	None	None	Correct	Pos	Pos	NA	NA	NA	NA	NA	NA	NA	NA	NA	NA	NA	NA	NA	NA	S-Sensitive	None	None	20/02/2015	No	Done	NA
344	SA1103	9595	NA	NA	NA	NA	NA	NA	NA	NA	NA	NA	NA	NA	NA	NA	NA	NA	None	Correct	S-Sensitive	None	None	None	None	Correct	Pos	Pos	NA	NA	NA	NA	NA	NA	NA	NA	NA	NA	NA	NA	NA	NA	S-Sensitive	None	None	20/02/2015	No	Done	NA
345	SA1104	9595	NA	NA	NA	NA	NA	NA	NA	NA	NA	NA	NA	NA	NA	NA	NA	NA	None	Correct	S-Sensitive	None	None	None	None	Correct	Pos	Pos	NA	NA	NA	NA	NA	NA	NA	NA	NA	NA	NA	NA	NA	NA	S-Sensitive	None	None	20/02/2015	No	Done	NA
346	SA1105	9595	NA	NA	NA	NA	NA	NA	NA	NA	NA	NA	NA	NA	NA	NA	NA	NA	None	Correct	R-Resistant	None	inhA WT1	None	None	Correct	Pos	Pos	NA	NA	NA	NA	NA	NA	NA	NA	NA	NA	NA	NA	NA	NA	R-Resistant	rpoB MT1	rpoB WT5	20/02/2015	No	Done	NA
347	SA1106	9595	NA	NA	NA	NA	NA	NA	NA	NA	NA	NA	NA	NA	NA	NA	NA	NA	None	Correct	S-Sensitive	None	None	None	None	Correct	Pos	Pos	NA	NA	NA	NA	NA	NA	NA	NA	NA	NA	NA	NA	NA	NA	S-Sensitive	None	None	20/02/2015	No	Done	NA
348	SA1107	9595	NA	NA	NA	NA	NA	NA	NA	NA	NA	NA	NA	NA	NA	NA	NA	NA	None	Correct	S-Sensitive	None	None	None	None	Correct	Pos	Pos	NA	NA	NA	NA	NA	NA	NA	NA	NA	NA	NA	NA	NA	NA	S-Sensitive	None	None	20/02/2015	No	Done	NA
349	SA1108	9595	NA	NA	NA	NA	NA	NA	NA	NA	NA	NA	NA	NA	NA	NA	NA	NA	None	Correct	S-Sensitive	None	None	None	None	Correct	Pos	Pos	NA	NA	NA	NA	NA	NA	NA	NA	NA	NA	NA	NA	NA	NA	S-Sensitive	None	None	20/02/2015	No	Done	NA
350	SA1109	9595	NA	NA	NA	NA	NA	NA	NA	NA	NA	NA	NA	NA	NA	NA	NA	NA	None	Correct	S-Sensitive	None	None	None	None	Correct	Pos	Pos	NA	NA	NA	NA	NA	NA	NA	NA	NA	NA	NA	NA	NA	NA	S-Sensitive	None	None	20/02/2015	No	Done	NA
351	SA1111	9595	NA	NA	NA	NA	NA	NA	NA	NA	NA	NA	NA	NA	NA	NA	NA	NA	None	Correct	S-Sensitive	None	None	None	None	Correct	Pos	Pos	NA	NA	NA	NA	NA	NA	NA	NA	NA	NA	NA	NA	NA	NA	S-Sensitive	None	None	20/02/2015	No	Done	NA
352	SA1112	9595	NA	NA	NA	NA	NA	NA	NA	NA	NA	NA	NA	NA	NA	NA	NA	NA	None	Correct	S-Sensitive	None	None	None	None	Correct	Pos	Pos	NA	NA	NA	NA	NA	NA	NA	NA	NA	NA	NA	NA	NA	NA	S-Sensitive	None	None	20/02/2015	No	Done	NA
353	SA1113	9595	NA	NA	NA	NA	NA	NA	NA	NA	NA	NA	NA	NA	NA	NA	NA	NA	None	Correct	S-Sensitive	None	None	None	None	Correct	Pos	Pos	NA	NA	NA	NA	NA	NA	NA	NA	NA	NA	NA	NA	NA	NA	S-Sensitive	None	None	20/02/2015	No	Done	NA
354	SA1114	9595	NA	NA	NA	NA	NA	NA	NA	NA	NA	NA	NA	NA	NA	NA	NA	NA	None	Correct	S-Sensitive	None	None	None	None	Correct	Pos	Pos	NA	NA	NA	NA	NA	NA	NA	NA	NA	NA	NA	NA	NA	NA	S-Sensitive	None	None	20/02/2015	No	Done	NA
355	SA1116	9595	NA	NA	NA	NA	NA	NA	NA	NA	NA	NA	NA	NA	NA	NA	NA	NA	None	Correct	I-Indeterminate	None	inhA WT1; inhA WT2	None	None	Correct	Pos	Pos	NA	NA	NA	NA	NA	NA	NA	NA	NA	NA	NA	NA	NA	NA	I-Indeterminate	None	rpoB WT5	20/02/2015	No	Done	NA
356	SA1119	9595	NA	NA	NA	NA	NA	NA	NA	NA	NA	NA	NA	NA	NA	NA	NA	NA	None	Correct	S-Sensitive	None	None	None	None	Correct	Pos	Pos	NA	NA	NA	NA	NA	NA	NA	NA	NA	NA	NA	NA	NA	NA	R-Resistant	None	rpoB WT5	20/02/2015	No	Done	NA
357	SA1120	9595	NA	NA	NA	NA	NA	NA	NA	NA	NA	NA	NA	NA	NA	NA	NA	NA	None	Correct	S-Sensitive	None	None	None	None	Correct	Pos	Pos	NA	NA	NA	NA	NA	NA	NA	NA	NA	NA	NA	NA	NA	NA	I-Indeterminate	None	rpoB WT5	20/02/2015	No	Done	NA
358	SA1121	9595	NA	NA	NA	NA	NA	NA	NA	NA	NA	NA	NA	NA	NA	NA	NA	NA	WT1	Correct	R-Resistant	None	None	MUT1	WT1	Correct	Pos	Pos	NA	NA	NA	NA	NA	NA	NA	NA	NA	NA	NA	NA	NA	NA	R-Resistant	rpoB MT1	rpoB WT5	20/02/2015	No	Done	NA
359	SA1122	9595	NA	NA	NA	NA	NA	NA	NA	NA	NA	NA	NA	NA	NA	NA	NA	NA	None	Correct	S-Sensitive	None	None	None	None	Correct	Pos	Pos	NA	NA	NA	NA	NA	NA	NA	NA	NA	NA	NA	NA	NA	NA	S-Sensitive	None	None	20/02/2015	No	Done	NA
360	SA1123	9595	NA	NA	NA	NA	NA	NA	NA	NA	NA	NA	NA	NA	NA	NA	NA	NA	None	Correct	I-Indeterminate	None	inhA WT1	None	None	Correct	Pos	Pos	NA	NA	NA	NA	NA	NA	NA	NA	NA	NA	NA	NA	NA	NA	I-Indeterminate	None	rpoB WT5	20/02/2015	No	Done	NA
361	SA1124	9595	NA	NA	NA	NA	NA	NA	NA	NA	NA	NA	NA	NA	NA	NA	NA	NA	None	Correct	R-Resistant	None	inhA WT1	None	None	Correct	Pos	Pos	NA	NA	NA	NA	NA	NA	NA	NA	NA	NA	NA	NA	NA	NA	R-Resistant	rpoB MT1	rpoB WT5	20/02/2015	No	Done	NA
362	SA1126	9595	NA	NA	NA	NA	NA	NA	NA	NA	NA	NA	NA	NA	NA	NA	NA	NA	None	Correct	S-Sensitive	None	None	None	None	Correct	Pos	Pos	NA	NA	NA	NA	NA	NA	NA	NA	NA	NA	NA	NA	NA	NA	S-Sensitive	None	None	20/02/2015	No	Done	NA
363	SA1127	9595	NA	NA	NA	NA	NA	NA	NA	NA	NA	NA	NA	NA	NA	NA	NA	NA	None	Correct	S-Sensitive	None	None	None	None	Correct	Pos	Pos	NA	NA	NA	NA	NA	NA	NA	NA	NA	NA	NA	NA	NA	NA	S-Sensitive	None	None	20/02/2015	No	Done	NA
364	SA1129	9595	NA	NA	NA	NA	NA	NA	NA	NA	NA	NA	NA	NA	NA	NA	NA	NA	None	Correct	R-Resistant	None	inhA WT1	None	None	Correct	Pos	Pos	NA	NA	NA	NA	NA	NA	NA	NA	NA	NA	NA	NA	NA	NA	R-Resistant	rpoB MT1	rpoB WT5	20/02/2015	No	Done	NA
365	SA1130	9595	NA	NA	NA	NA	NA	NA	NA	NA	NA	NA	NA	NA	NA	NA	NA	NA	None	Correct	S-Sensitive	None	None	None	None	Correct	Pos	Pos	NA	NA	NA	NA	NA	NA	NA	NA	NA	NA	NA	NA	NA	NA	S-Sensitive	None	None	20/02/2015	No	Done	NA
366	SA1131	9595	NA	NA	NA	NA	NA	NA	NA	NA	NA	NA	NA	NA	NA	NA	NA	NA	None	Correct	S-Sensitive	None	None	None	None	Correct	Pos	Pos	NA	NA	NA	NA	NA	NA	NA	NA	NA	NA	NA	NA	NA	NA	S-Sensitive	None	None	20/02/2015	No	Done	NA
367	SA1134	9595	NA	NA	NA	NA	NA	NA	NA	NA	NA	NA	NA	NA	NA	NA	NA	NA	None	Correct	R-Resistant	None	None	None	WT1	Correct	Pos	Pos	NA	NA	NA	NA	NA	NA	NA	NA	NA	NA	NA	NA	NA	NA	R-Resistant	rpoB MT1	rpoB WT5	20/02/2015	No	Done	NA
368	SA1135	9595	NA	NA	NA	NA	NA	NA	NA	NA	NA	NA	NA	NA	NA	NA	NA	NA	None	Correct	S-Sensitive	None	None	None	None	Correct	Pos	Pos	NA	NA	NA	NA	NA	NA	NA	NA	NA	NA	NA	NA	NA	NA	S-Sensitive	None	None	20/02/2015	No	Done	NA
369	SA1136	9595	NA	NA	NA	NA	NA	NA	NA	NA	NA	NA	NA	NA	NA	NA	NA	NA	None	Correct	S-Sensitive	None	None	None	None	Correct	Pos	Pos	NA	NA	NA	NA	NA	NA	NA	NA	NA	NA	NA	NA	NA	NA	S-Sensitive	None	None	20/02/2015	No	Done	NA
370	SA1139	9595	NA	NA	NA	NA	NA	NA	NA	NA	NA	NA	NA	NA	NA	NA	NA	NA	None	Correct	S-Sensitive	None	None	None	None	Correct	Pos	Pos	NA	NA	NA	NA	NA	NA	NA	NA	NA	NA	NA	NA	NA	NA	R-Resistant	rpoB MT1	None	23/02/2015	No	Done	NA
371	SA1140	9595	NA	NA	NA	NA	NA	NA	NA	NA	NA	NA	NA	NA	NA	NA	NA	NA	None	Correct	S-Sensitive	None	None	None	None	Correct	Pos	Pos	NA	NA	NA	NA	NA	NA	NA	NA	NA	NA	NA	NA	NA	NA	R-Resistant	rpoB MT2	None	23/02/2015	No	Done	NA
372	SA1143	9595	NA	NA	NA	NA	NA	NA	NA	NA	NA	NA	NA	NA	NA	NA	NA	NA	None	Correct	R-Resistant	None	inhA WT1	None	None	Correct	Pos	Pos	NA	NA	NA	NA	NA	NA	NA	NA	NA	NA	NA	NA	NA	NA	R-Resistant	rpoB MT1	rpoB WT5	23/02/2015	No	Done	NA
373	SA1144	9595	NA	NA	NA	NA	NA	NA	NA	NA	NA	NA	NA	NA	NA	NA	NA	NA	None	Correct	R-Resistant	None	None	None	WT1	Correct	Pos	Pos	NA	NA	NA	NA	NA	NA	NA	NA	NA	NA	NA	NA	NA	NA	R-Resistant	rpoB MT1	None	23/02/2015	No	Done	NA
374	SA1151	9595	NA	NA	NA	NA	NA	NA	NA	NA	NA	NA	NA	NA	NA	NA	NA	NA	NA	NA	NA	NA	NA	NA	NA	NA	NA	NA	NA	NA	NA	NA	NA	NA	NA	NA	NA	NA	NA	NA	NA	NA	NA	NA	NA	NA	NA	NA	NA
375	SA1153	9595	NA	NA	NA	NA	NA	NA	NA	NA	NA	NA	NA	NA	NA	NA	NA	NA	None	Correct	S-Sensitive	None	None	None	None	Correct	Pos	Pos	NA	NA	NA	NA	NA	NA	NA	NA	NA	NA	NA	NA	NA	NA	S-Sensitive	None	None	23/02/2015	No	Done	NA
376	SA1154	9595	NA	NA	NA	NA	NA	NA	NA	NA	NA	NA	NA	NA	NA	NA	NA	NA	None	Correct	S-Sensitive	None	None	None	None	Correct	Pos	Pos	NA	NA	NA	NA	NA	NA	NA	NA	NA	NA	NA	NA	NA	NA	S-Sensitive	None	None	23/02/2015	No	Done	NA
377	SA1156	9595	NA	NA	NA	NA	NA	NA	NA	NA	NA	NA	NA	NA	NA	NA	NA	NA	None	Correct	R-Resistant	None	inhA WT1	None	None	Correct	Pos	Pos	NA	NA	NA	NA	NA	NA	NA	NA	NA	NA	NA	NA	NA	NA	R-Resistant	rpoB MT1	rpoB WT5	23/02/2015	No	Done	NA
378	SA1157	9595	NA	NA	NA	NA	NA	NA	NA	NA	NA	NA	NA	NA	NA	NA	NA	NA	None	Correct	S-Sensitive	None	None	None	None	Correct	Pos	Pos	NA	NA	NA	NA	NA	NA	NA	NA	NA	NA	NA	NA	NA	NA	S-Sensitive	None	None	23/02/2015	No	Done	NA
379	SA1160	9595	NA	NA	NA	NA	NA	NA	NA	NA	NA	NA	NA	NA	NA	NA	NA	NA	None	Correct	S-Sensitive	None	None	None	None	Correct	Pos	Pos	NA	NA	NA	NA	NA	NA	NA	NA	NA	NA	NA	NA	NA	NA	S-Sensitive	None	None	23/02/2015	No	Done	NA
380	SA1162	9595	NA	NA	NA	NA	NA	NA	NA	NA	NA	NA	NA	NA	NA	NA	NA	NA	None	Correct	S-Sensitive	None	None	None	None	Correct	Pos	Pos	NA	NA	NA	NA	NA	NA	NA	NA	NA	NA	NA	NA	NA	NA	S-Sensitive	None	None	23/02/2015	No	Done	NA
381	SA1163	9595	NA	NA	NA	NA	NA	NA	NA	NA	NA	NA	NA	NA	NA	NA	NA	NA	None	Correct	S-Sensitive	None	None	None	None	Correct	Pos	Pos	NA	NA	NA	NA	NA	NA	NA	NA	NA	NA	NA	NA	NA	NA	S-Sensitive	None	None	23/02/2015	No	Done	NA
382	SA1165	9595	NA	NA	NA	NA	NA	NA	NA	NA	NA	NA	NA	NA	NA	NA	NA	NA	None	Correct	S-Sensitive	None	None	None	None	Correct	Pos	Pos	NA	NA	NA	NA	NA	NA	NA	NA	NA	NA	NA	NA	NA	NA	S-Sensitive	None	None	23/02/2015	No	Done	NA
383	SA1166	9595	NA	NA	NA	NA	NA	NA	NA	NA	NA	NA	NA	NA	NA	NA	NA	NA	None	Correct	R-Resistant	None	None	None	WT1	Correct	Pos	Pos	NA	NA	NA	NA	NA	NA	NA	NA	NA	NA	NA	NA	NA	NA	S-Sensitive	None	None	23/02/2015	No	Done	NA
384	SA1167	9595	NA	NA	NA	NA	NA	NA	NA	NA	NA	NA	NA	NA	NA	NA	NA	NA	None	Correct	S-Sensitive	None	None	None	None	Correct	Pos	Pos	NA	NA	NA	NA	NA	NA	NA	NA	NA	NA	NA	NA	NA	NA	S-Sensitive	None	None	23/02/2015	No	Done	NA
385	SA1168	9595	NA	NA	NA	NA	NA	NA	NA	NA	NA	NA	NA	NA	NA	NA	NA	NA	None	Correct	S-Sensitive	None	None	None	None	Correct	Pos	Pos	NA	NA	NA	NA	NA	NA	NA	NA	NA	NA	NA	NA	NA	NA	S-Sensitive	None	None	23/02/2015	No	Done	NA
386	SA1169	9595	NA	NA	NA	NA	NA	NA	NA	NA	NA	NA	NA	NA	NA	NA	NA	NA	None	Correct	S-Sensitive	None	None	None	None	Correct	Pos	Pos	NA	NA	NA	NA	NA	NA	NA	NA	NA	NA	NA	NA	NA	NA	R-Resistant	None	rpoB WT1; rpoB WT3	23/02/2015	No	Done	NA
387	SA1170	9595	NA	NA	NA	NA	NA	NA	NA	NA	NA	NA	NA	NA	NA	NA	NA	NA	None	Correct	S-Sensitive	None	None	None	None	Correct	Pos	Pos	NA	NA	NA	NA	NA	NA	NA	NA	NA	NA	NA	NA	NA	NA	S-Sensitive	None	None	23/02/2015	No	Done	NA
388	SA1171	9595	NA	NA	NA	NA	NA	NA	NA	NA	NA	NA	NA	NA	NA	NA	NA	NA	None	Correct	S-Sensitive	None	None	None	None	Correct	Pos	Pos	NA	NA	NA	NA	NA	NA	NA	NA	NA	NA	NA	NA	NA	NA	R-Resistant	rpoB MT1	None	23/02/2015	No	Done	NA
389	SA1172	9595	NA	NA	NA	NA	NA	NA	NA	NA	NA	NA	NA	NA	NA	NA	NA	NA	None	Correct	R-Resistant	None	None	MUT1	WT1	Correct	Pos	Pos	NA	NA	NA	NA	NA	NA	NA	NA	NA	NA	NA	NA	NA	NA	R-Resistant	rpoB MT1	rpoB WT5	23/02/2015	No	Done	NA
390	SA1173	9595	NA	NA	NA	NA	NA	NA	NA	NA	NA	NA	NA	NA	NA	NA	NA	NA	None	Correct	S-Sensitive	None	None	None	None	Correct	Pos	Pos	NA	NA	NA	NA	NA	NA	NA	NA	NA	NA	NA	NA	NA	NA	S-Sensitive	None	None	23/02/2015	No	Done	NA
391	SA1174	9595	NA	NA	NA	NA	NA	NA	NA	NA	NA	NA	NA	NA	NA	NA	NA	NA	None	Correct	S-Sensitive	None	None	None	None	Correct	Pos	Pos	NA	NA	NA	NA	NA	NA	NA	NA	NA	NA	NA	NA	NA	NA	S-Sensitive	None	None	23/02/2015	No	Done	NA
392	SA1175	9595	NA	NA	NA	NA	NA	NA	NA	NA	NA	NA	NA	NA	NA	NA	NA	NA	None	Correct	S-Sensitive	None	None	None	None	Correct	Pos	Pos	NA	NA	NA	NA	NA	NA	NA	NA	NA	NA	NA	NA	NA	NA	S-Sensitive	None	None	23/02/2015	No	Done	NA
393	SA1178	9595	NA	NA	NA	NA	NA	NA	NA	NA	NA	NA	NA	NA	NA	NA	NA	NA	None	Correct	S-Sensitive	None	None	None	None	Correct	Pos	Pos	NA	NA	NA	NA	NA	NA	NA	NA	NA	NA	NA	NA	NA	NA	S-Sensitive	None	None	23/02/2015	No	Done	NA
394	SA1179	9595	NA	NA	NA	NA	NA	NA	NA	NA	NA	NA	NA	NA	NA	NA	NA	NA	None	Correct	S-Sensitive	None	None	None	None	Correct	Pos	Pos	NA	NA	NA	NA	NA	NA	NA	NA	NA	NA	NA	NA	NA	NA	R-Resistant	None	rpoB WT3; rpoB WT5	23/02/2015	No	Done	NA
395	SA1180	9595	NA	NA	NA	NA	NA	NA	NA	NA	NA	NA	NA	NA	NA	NA	NA	NA	None	Correct	S-Sensitive	None	None	None	None	Correct	Pos	Pos	NA	NA	NA	NA	NA	NA	NA	NA	NA	NA	NA	NA	NA	NA	S-Sensitive	None	None	23/02/2015	No	Done	NA
396	SA1181	9595	NA	NA	NA	NA	NA	NA	NA	NA	NA	NA	NA	NA	NA	NA	NA	NA	None	Correct	S-Sensitive	None	None	None	None	Correct	Pos	Pos	NA	NA	NA	NA	NA	NA	NA	NA	NA	NA	NA	NA	NA	NA	R-Resistant	rpoB MT1	None	23/02/2015	No	Done	NA
397	SA1182	9595	NA	NA	NA	NA	NA	NA	NA	NA	NA	NA	NA	NA	NA	NA	NA	NA	None	Correct	R-Resistant	None	inhA WT1	None	None	Correct	Pos	Pos	NA	NA	NA	NA	NA	NA	NA	NA	NA	NA	NA	NA	NA	NA	R-Resistant	rpoB MT1	rpoB WT5	23/02/2015	No	Done	NA
398	SA1183	9595	NA	NA	NA	NA	NA	NA	NA	NA	NA	NA	NA	NA	NA	NA	NA	NA	None	Correct	S-Sensitive	None	None	None	None	Correct	Pos	Pos	NA	NA	NA	NA	NA	NA	NA	NA	NA	NA	NA	NA	NA	NA	R-Resistant	rpoB MT3	None	23/02/2015	No	Done	NA
399	SA1184	9595	NA	NA	NA	NA	NA	NA	NA	NA	NA	NA	NA	NA	NA	NA	NA	NA	None	Correct	S-Sensitive	None	None	None	None	Correct	Pos	Pos	NA	NA	NA	NA	NA	NA	NA	NA	NA	NA	NA	NA	NA	NA	S-Sensitive	None	None	23/02/2015	No	Done	NA
400	SA1185	9595	NA	NA	NA	NA	NA	NA	NA	NA	NA	NA	NA	NA	NA	NA	NA	NA	None	Correct	S-Sensitive	None	None	None	None	Correct	Pos	Pos	NA	NA	NA	NA	NA	NA	NA	NA	NA	NA	NA	NA	NA	NA	S-Sensitive	None	None	23/02/2015	No	Done	NA
401	SA1186	9595	NA	NA	NA	NA	NA	NA	NA	NA	NA	NA	NA	NA	NA	NA	NA	NA	None	Correct	S-Sensitive	None	None	None	None	Correct	Pos	Pos	NA	NA	NA	NA	NA	NA	NA	NA	NA	NA	NA	NA	NA	NA	R-Resistant	None	rpoB WT1; rpoB WT3; rpoB WT5	23/02/2015	No	Done	NA
402	SA1187	9595	NA	NA	NA	NA	NA	NA	NA	NA	NA	NA	NA	NA	NA	NA	NA	NA	None	Correct	S-Sensitive	None	None	None	None	Correct	Pos	Pos	NA	NA	NA	NA	NA	NA	NA	NA	NA	NA	NA	NA	NA	NA	S-Sensitive	None	None	23/02/2015	No	Done	NA
403	SA1188	9595	NA	NA	NA	NA	NA	NA	NA	NA	NA	NA	NA	NA	NA	NA	NA	NA	None	Correct	R-Resistant	None	None	MUT1	None	Correct	Pos	Pos	NA	NA	NA	NA	NA	NA	NA	NA	NA	NA	NA	NA	NA	NA	S-Sensitive	None	None	23/02/2015	No	Done	NA
404	SA1189	9595	NA	NA	NA	NA	NA	NA	NA	NA	NA	NA	NA	NA	NA	NA	NA	NA	None	Correct	S-Sensitive	None	None	None	None	Correct	Pos	Pos	NA	NA	NA	NA	NA	NA	NA	NA	NA	NA	NA	NA	NA	NA	S-Sensitive	None	None	23/02/2015	No	Done	NA
405	SA1190	9595	NA	NA	NA	NA	NA	NA	NA	NA	NA	NA	NA	NA	NA	NA	NA	NA	None	Correct	S-Sensitive	None	None	None	None	Correct	Pos	Pos	NA	NA	NA	NA	NA	NA	NA	NA	NA	NA	NA	NA	NA	NA	S-Sensitive	None	None	23/02/2015	No	Done	NA
406	SA1194	9595	NA	NA	NA	NA	NA	NA	NA	NA	NA	NA	NA	NA	NA	NA	NA	NA	None	Correct	S-Sensitive	None	None	None	None	Correct	Pos	Pos	NA	NA	NA	NA	NA	NA	NA	NA	NA	NA	NA	NA	NA	NA	S-Sensitive	None	None	23/02/2015	No	Done	NA
407	SA1195	9595	NA	NA	NA	NA	NA	NA	NA	NA	NA	NA	NA	NA	NA	NA	NA	NA	None	Correct	S-Sensitive	None	None	None	None	Correct	Pos	Pos	NA	NA	NA	NA	NA	NA	NA	NA	NA	NA	NA	NA	NA	NA	S-Sensitive	None	None	23/02/2015	No	Done	NA
408	SA1199	9595	NA	NA	NA	NA	NA	NA	NA	NA	NA	NA	NA	NA	NA	NA	NA	NA	None	Correct	R-Resistant	None	inhA WT1	None	None	Correct	Pos	Pos	NA	NA	NA	NA	NA	NA	NA	NA	NA	NA	NA	NA	NA	NA	R-Resistant	rpoB MT1	None	23/02/2015	No	Done	NA
409	SA1200	9595	NA	NA	NA	NA	NA	NA	NA	NA	NA	NA	NA	NA	NA	NA	NA	NA	None	Correct	S-Sensitive	None	None	None	None	Correct	Pos	Pos	NA	NA	NA	NA	NA	NA	NA	NA	NA	NA	NA	NA	NA	NA	R-Resistant	rpoB MT1	rpoB WT5	23/02/2015	No	Done	NA
410	SA1202	9595	NA	NA	NA	NA	NA	NA	NA	NA	NA	NA	NA	NA	NA	NA	NA	NA	NA	NA	NA	NA	NA	NA	NA	NA	NA	NA	NA	NA	NA	NA	NA	NA	NA	NA	NA	NA	NA	NA	NA	NA	NA	NA	NA	NA	NA	NA	NA
411	SA1203	9595	NA	NA	NA	NA	NA	NA	NA	NA	NA	NA	NA	NA	NA	NA	NA	NA	NA	NA	NA	NA	NA	NA	NA	NA	NA	NA	NA	NA	NA	NA	NA	NA	NA	NA	NA	NA	NA	NA	NA	NA	NA	NA	NA	NA	NA	NA	NA
412	SA1204	9595	NA	NA	NA	NA	NA	NA	NA	NA	NA	NA	NA	NA	NA	NA	NA	NA	None	Correct	S-Sensitive	None	None	None	None	Correct	Pos	Pos	NA	NA	NA	NA	NA	NA	NA	NA	NA	NA	NA	NA	NA	NA	S-Sensitive	None	None	23/02/2015	No	Done	NA
413	SA1205	9595	NA	NA	NA	NA	NA	NA	NA	NA	NA	NA	NA	NA	NA	NA	NA	NA	None	Correct	S-Sensitive	None	None	None	None	Correct	Pos	Pos	NA	NA	NA	NA	NA	NA	NA	NA	NA	NA	NA	NA	NA	NA	S-Sensitive	None	None	23/02/2015	No	Done	NA
414	SA1206	9595	NA	NA	NA	NA	NA	NA	NA	NA	NA	NA	NA	NA	NA	NA	NA	NA	None	Correct	S-Sensitive	None	None	None	None	Correct	Pos	Pos	NA	NA	NA	NA	NA	NA	NA	NA	NA	NA	NA	NA	NA	NA	S-Sensitive	None	None	23/02/2015	No	Done	NA
415	SA1207	9595	NA	NA	NA	NA	NA	NA	NA	NA	NA	NA	NA	NA	NA	NA	NA	NA	None	Correct	R-Resistant	inhA MUT1	inhA WT1	None	None	Correct	Pos	Pos	NA	NA	NA	NA	NA	NA	NA	NA	NA	NA	NA	NA	NA	NA	R-Resistant	rpoB MT1	rpoB WT5	23/02/2015	No	Done	NA
416	SA1209	9595	NA	NA	NA	NA	NA	NA	NA	NA	NA	NA	NA	NA	NA	NA	NA	NA	None	Correct	S-Sensitive	None	None	None	None	Correct	Pos	Pos	NA	NA	NA	NA	NA	NA	NA	NA	NA	NA	NA	NA	NA	NA	S-Sensitive	None	None	23/02/2015	No	Done	NA
417	SA1210	9595	NA	NA	NA	NA	NA	NA	NA	NA	NA	NA	NA	NA	NA	NA	NA	NA	None	Correct	S-Sensitive	None	None	None	None	Correct	Pos	Pos	NA	NA	NA	NA	NA	NA	NA	NA	NA	NA	NA	NA	NA	NA	S-Sensitive	None	None	23/02/2015	No	Done	NA
418	SA1211	9595	NA	NA	NA	NA	NA	NA	NA	NA	NA	NA	NA	NA	NA	NA	NA	NA	None	Correct	S-Sensitive	None	None	None	None	Correct	Pos	Pos	NA	NA	NA	NA	NA	NA	NA	NA	NA	NA	NA	NA	NA	NA	S-Sensitive	None	None	23/02/2015	No	Done	NA
419	SA1214	9595	NA	NA	NA	NA	NA	NA	NA	NA	NA	NA	NA	NA	NA	NA	NA	NA	None	Correct	S-Sensitive	None	None	None	None	Correct	Pos	Pos	NA	NA	NA	NA	NA	NA	NA	NA	NA	NA	NA	NA	NA	NA	R-Resistant	rpoB MT2	None	23/02/2015	No	Done	NA
420	SA1215	9595	NA	NA	NA	NA	NA	NA	NA	NA	NA	NA	NA	NA	NA	NA	NA	NA	None	Correct	S-Sensitive	None	None	None	None	Correct	Pos	Pos	NA	NA	NA	NA	NA	NA	NA	NA	NA	NA	NA	NA	NA	NA	S-Sensitive	None	None	23/02/2015	No	Done	NA
421	SA1216	9595	NA	NA	NA	NA	NA	NA	NA	NA	NA	NA	NA	NA	NA	NA	NA	NA	None	Correct	S-Sensitive	None	None	None	None	Correct	Pos	Pos	NA	NA	NA	NA	NA	NA	NA	NA	NA	NA	NA	NA	NA	NA	S-Sensitive	None	None	23/02/2015	No	Done	NA
422	SA1218	9595	NA	NA	NA	NA	NA	NA	NA	NA	NA	NA	NA	NA	NA	NA	NA	NA	None	Correct	R-Resistant	None	inhA WT1	None	None	Correct	Pos	Pos	NA	NA	NA	NA	NA	NA	NA	NA	NA	NA	NA	NA	NA	NA	S-Sensitive	None	None	23/02/2015	No	Done	NA
423	SA1219	9595	NA	NA	NA	NA	NA	NA	NA	NA	NA	NA	NA	NA	NA	NA	NA	NA	None	Correct	S-Sensitive	None	None	None	None	Correct	Pos	Pos	NA	NA	NA	NA	NA	NA	NA	NA	NA	NA	NA	NA	NA	NA	R-Resistant	rpoB MT3	None	23/02/2015	No	Done	NA
424	SA1222	9595	NA	NA	NA	NA	NA	NA	NA	NA	NA	NA	NA	NA	NA	NA	NA	NA	None	Correct	S-Sensitive	None	None	None	None	Correct	Pos	Pos	NA	NA	NA	NA	NA	NA	NA	NA	NA	NA	NA	NA	NA	NA	S-Sensitive	None	None	23/02/2015	No	Done	NA
425	SA1223	9595	NA	NA	NA	NA	NA	NA	NA	NA	NA	NA	NA	NA	NA	NA	NA	NA	None	Correct	S-Sensitive	None	None	None	None	Correct	Pos	Pos	NA	NA	NA	NA	NA	NA	NA	NA	NA	NA	NA	NA	NA	NA	S-Sensitive	None	None	23/02/2015	No	Done	NA
426	SA1224	9595	NA	NA	NA	NA	NA	NA	NA	NA	NA	NA	NA	NA	NA	NA	NA	NA	None	Correct	R-Resistant	None	None	MUT1	WT1	Correct	Pos	Pos	NA	NA	NA	NA	NA	NA	NA	NA	NA	NA	NA	NA	NA	NA	R-Resistant	rpoB MT3	None	23/02/2015	No	Done	NA
427	SA1226	9595	NA	NA	NA	NA	NA	NA	NA	NA	NA	NA	NA	NA	NA	NA	NA	NA	WT1	Correct	R-Resistant	None	None	None	None	Correct	Pos	Pos	NA	NA	NA	NA	NA	NA	NA	NA	NA	NA	NA	NA	NA	NA	S-Sensitive	None	None	23/02/2015	No	Done	NA
428	SA1229	9595	NA	NA	NA	NA	NA	NA	NA	NA	NA	NA	NA	NA	NA	NA	NA	NA	None	Correct	S-Sensitive	None	None	None	None	Correct	Pos	Pos	NA	NA	NA	NA	NA	NA	NA	NA	NA	NA	NA	NA	NA	NA	S-Sensitive	None	None	24/02/2015	No	Done	NA
429	SA1231	9595	NA	NA	NA	NA	NA	NA	NA	NA	NA	NA	NA	NA	NA	NA	NA	NA	None	Correct	S-Sensitive	None	None	None	None	Correct	Pos	Pos	NA	NA	NA	NA	NA	NA	NA	NA	NA	NA	NA	NA	NA	NA	S-Sensitive	None	None	24/02/2015	No	Done	NA
430	SA1232	9595	NA	NA	NA	NA	NA	NA	NA	NA	NA	NA	NA	NA	NA	NA	NA	NA	None	Correct	S-Sensitive	None	None	None	None	Correct	Pos	Pos	NA	NA	NA	NA	NA	NA	NA	NA	NA	NA	NA	NA	NA	NA	S-Sensitive	None	None	24/02/2015	No	Done	NA
431	SA1233	9595	NA	NA	NA	NA	NA	NA	NA	NA	NA	NA	NA	NA	NA	NA	NA	NA	None	Correct	S-Sensitive	None	None	None	None	Correct	Pos	Pos	NA	NA	NA	NA	NA	NA	NA	NA	NA	NA	NA	NA	NA	NA	S-Sensitive	None	None	25/02/2015	No	Done	NA
432	SA1236	9595	NA	NA	NA	NA	NA	NA	NA	NA	NA	NA	NA	NA	NA	NA	NA	NA	None	Correct	R-Resistant	inhA MUT1	inhA WT1	None	None	Correct	Pos	Pos	NA	NA	NA	NA	NA	NA	NA	NA	NA	NA	NA	NA	NA	NA	R-Resistant	rpoB MT1	rpoB WT5	24/02/2015	No	Done	NA
433	SA1237	9595	NA	NA	NA	NA	NA	NA	NA	NA	NA	NA	NA	NA	NA	NA	NA	NA	None	Correct	S-Sensitive	None	None	None	None	Correct	Pos	Pos	NA	NA	NA	NA	NA	NA	NA	NA	NA	NA	NA	NA	NA	NA	S-Sensitive	None	None	24/02/2015	No	Done	NA
434	SA1238	9595	NA	NA	NA	NA	NA	NA	NA	NA	NA	NA	NA	NA	NA	NA	NA	NA	None	Correct	S-Sensitive	None	None	None	None	Correct	Pos	Pos	NA	NA	NA	NA	NA	NA	NA	NA	NA	NA	NA	NA	NA	NA	S-Sensitive	None	None	24/02/2015	No	Done	NA
435	SA1239	9595	NA	NA	NA	NA	NA	NA	NA	NA	NA	NA	NA	NA	NA	NA	NA	NA	None	Correct	S-Sensitive	None	None	None	None	Correct	Pos	Pos	NA	NA	NA	NA	NA	NA	NA	NA	NA	NA	NA	NA	NA	NA	S-Sensitive	None	None	24/02/2015	No	Done	NA
436	SA1240	9595	NA	NA	NA	NA	NA	NA	NA	NA	NA	NA	NA	NA	NA	NA	NA	NA	None	Correct	S-Sensitive	None	None	None	None	Correct	Pos	Pos	NA	NA	NA	NA	NA	NA	NA	NA	NA	NA	NA	NA	NA	NA	S-Sensitive	None	None	24/02/2015	No	Done	NA
437	SA1242	9595	NA	NA	NA	NA	NA	NA	NA	NA	NA	NA	NA	NA	NA	NA	NA	NA	None	Correct	S-Sensitive	None	None	None	None	Correct	Pos	Pos	NA	NA	NA	NA	NA	NA	NA	NA	NA	NA	NA	NA	NA	NA	S-Sensitive	None	None	25/02/2015	No	Done	NA
438	SA1244	9595	NA	NA	NA	NA	NA	NA	NA	NA	NA	NA	NA	NA	NA	NA	NA	NA	None	Correct	S-Sensitive	None	None	None	None	Correct	Pos	Pos	NA	NA	NA	NA	NA	NA	NA	NA	NA	NA	NA	NA	NA	NA	S-Sensitive	None	None	24/02/2015	No	Done	NA
439	SA1245	9595	NA	NA	NA	NA	NA	NA	NA	NA	NA	NA	NA	NA	NA	NA	NA	NA	None	Correct	R-Resistant	None	None	MUT1	None	Correct	Pos	Pos	NA	NA	NA	NA	NA	NA	NA	NA	NA	NA	NA	NA	NA	NA	S-Sensitive	None	None	24/02/2015	No	Done	NA
440	SA1246	9595	NA	NA	NA	NA	NA	NA	NA	NA	NA	NA	NA	NA	NA	NA	NA	NA	None	Correct	R-Resistant	None	None	MUT1	WT1	Correct	Pos	Pos	NA	NA	NA	NA	NA	NA	NA	NA	NA	NA	NA	NA	NA	NA	S-Sensitive	None	None	24/02/2015	No	Done	NA
441	SA1247	9595	NA	NA	NA	NA	NA	NA	NA	NA	NA	NA	NA	NA	NA	NA	NA	NA	None	Correct	S-Sensitive	None	None	None	None	Correct	Pos	Pos	NA	NA	NA	NA	NA	NA	NA	NA	NA	NA	NA	NA	NA	NA	S-Sensitive	None	None	24/02/2015	No	Done	NA
442	SA1248	9595	NA	NA	NA	NA	NA	NA	NA	NA	NA	NA	NA	NA	NA	NA	NA	NA	None	Correct	I-Indeterminate	None	None	MUT1	None	Correct	Pos	Pos	NA	NA	NA	NA	NA	NA	NA	NA	NA	NA	NA	NA	NA	NA	I-Indeterminate	rpoB MT1	None	23/02/2015	No	Done	NA
443	SA1251	9595	NA	NA	NA	NA	NA	NA	NA	NA	NA	NA	NA	NA	NA	NA	NA	NA	None	Correct	R-Resistant	inhA MUT1	inhA WT1	None	None	Correct	Pos	Pos	NA	NA	NA	NA	NA	NA	NA	NA	NA	NA	NA	NA	NA	NA	S-Sensitive	None	None	25/02/2015	No	Done	NA
444	SA1252	9595	NA	NA	NA	NA	NA	NA	NA	NA	NA	NA	NA	NA	NA	NA	NA	NA	None	Correct	R-Resistant	None	inhA WT1	MUT1	WT1	Correct	Pos	Pos	NA	NA	NA	NA	NA	NA	NA	NA	NA	NA	NA	NA	NA	NA	R-Resistant	rpoB MT1	rpoB WT5	24/02/2015	No	Done	NA
445	SA1253	9595	NA	NA	NA	NA	NA	NA	NA	NA	NA	NA	NA	NA	NA	NA	NA	NA	None	Correct	S-Sensitive	None	None	None	None	Correct	Pos	Pos	NA	NA	NA	NA	NA	NA	NA	NA	NA	NA	NA	NA	NA	NA	S-Sensitive	None	None	24/02/2015	No	Done	NA
446	SA1255	9595	NA	NA	NA	NA	NA	NA	NA	NA	NA	NA	NA	NA	NA	NA	NA	NA	None	Correct	S-Sensitive	None	None	None	None	Correct	Pos	Pos	NA	NA	NA	NA	NA	NA	NA	NA	NA	NA	NA	NA	NA	NA	S-Sensitive	None	None	24/02/2015	No	Done	NA
447	SA1260	9595	NA	NA	NA	NA	NA	NA	NA	NA	NA	NA	NA	NA	NA	NA	NA	NA	None	Correct	R-Resistant	inhA MUT1	inhA WT1	None	None	Correct	Pos	Pos	NA	NA	NA	NA	NA	NA	NA	NA	NA	NA	NA	NA	NA	NA	S-Sensitive	None	None	24/02/2015	No	Done	NA
448	SA1261	9595	NA	NA	NA	NA	NA	NA	NA	NA	NA	NA	NA	NA	NA	NA	NA	NA	None	Correct	S-Sensitive	None	None	None	None	Correct	Pos	Pos	NA	NA	NA	NA	NA	NA	NA	NA	NA	NA	NA	NA	NA	NA	S-Sensitive	None	None	24/02/2015	No	Done	NA
449	SA1262	9595	NA	NA	NA	NA	NA	NA	NA	NA	NA	NA	NA	NA	NA	NA	NA	NA	NA	NA	NA	NA	NA	NA	NA	NA	NA	NA	NA	NA	NA	NA	NA	NA	NA	NA	NA	NA	NA	NA	NA	NA	NA	NA	NA	NA	NA	NA	NA
450	SA1263	9595	NA	NA	NA	NA	NA	NA	NA	NA	NA	NA	NA	NA	NA	NA	NA	NA	WT3	Correct	R-Resistant	None	None	None	WT1	Correct	Pos	Pos	NA	NA	NA	NA	NA	NA	NA	NA	NA	NA	NA	NA	NA	NA	R-Resistant	rpoB MT1	rpoB WT5	24/02/2015	No	Done	NA
451	SA1265	9595	NA	NA	NA	NA	NA	NA	NA	NA	NA	NA	NA	NA	NA	NA	NA	NA	NA	NA	NA	NA	NA	NA	NA	NA	NA	NA	NA	NA	NA	NA	NA	NA	NA	NA	NA	NA	NA	NA	NA	NA	NA	NA	NA	NA	NA	NA	NA
452	SA1266	9595	NA	NA	NA	NA	NA	NA	NA	NA	NA	NA	NA	NA	NA	NA	NA	NA	NA	NA	NA	NA	NA	NA	NA	NA	NA	NA	NA	NA	NA	NA	NA	NA	NA	NA	NA	NA	NA	NA	NA	NA	NA	NA	NA	NA	NA	NA	NA
453	SA1267	9595	NA	NA	NA	NA	NA	NA	NA	NA	NA	NA	NA	NA	NA	NA	NA	NA	NA	NA	NA	NA	NA	NA	NA	NA	NA	NA	NA	NA	NA	NA	NA	NA	NA	NA	NA	NA	NA	NA	NA	NA	NA	NA	NA	NA	NA	NA	NA
454	SA1268	9595	NA	NA	NA	NA	NA	NA	NA	NA	NA	NA	NA	NA	NA	NA	NA	NA	NA	NA	NA	NA	NA	NA	NA	NA	NA	NA	NA	NA	NA	NA	NA	NA	NA	NA	NA	NA	NA	NA	NA	NA	NA	NA	NA	NA	NA	NA	NA
455	SA1269	9595	NA	NA	NA	NA	NA	NA	NA	NA	NA	NA	NA	NA	NA	NA	NA	NA	None	Correct	S-Sensitive	None	None	None	None	Correct	Pos	Pos	NA	NA	NA	NA	NA	NA	NA	NA	NA	NA	NA	NA	NA	NA	R-Resistant	None	rpoB WT5	25/02/2015	No	Done	NA
456	SA1270	9595	NA	NA	NA	NA	NA	NA	NA	NA	NA	NA	NA	NA	NA	NA	NA	NA	None	Correct	R-Resistant	None	inhA WT1	None	None	Correct	Pos	Pos	NA	NA	NA	NA	NA	NA	NA	NA	NA	NA	NA	NA	NA	NA	R-Resistant	rpoB MT1	rpoB WT5	24/02/2015	No	Done	NA
457	SA1272	9595	NA	NA	NA	NA	NA	NA	NA	NA	NA	NA	NA	NA	NA	NA	NA	NA	None	Correct	S-Sensitive	None	None	None	None	Correct	Pos	Pos	NA	NA	NA	NA	NA	NA	NA	NA	NA	NA	NA	NA	NA	NA	R-Resistant	rpoB MT1	rpoB WT5	24/02/2015	No	Done	NA
458	SA1274	9595	NA	NA	NA	NA	NA	NA	NA	NA	NA	NA	NA	NA	NA	NA	NA	NA	None	Correct	R-Resistant	inhA MUT1	inhA WT1	None	None	Correct	Pos	Pos	NA	NA	NA	NA	NA	NA	NA	NA	NA	NA	NA	NA	NA	NA	R-Resistant	rpoB MT1	rpoB WT5	24/02/2015	No	Done	NA
459	SA1276	9595	NA	NA	NA	NA	NA	NA	NA	NA	NA	NA	NA	NA	NA	NA	NA	NA	WT1	Correct	R-Resistant	None	None	None	None	Correct	Pos	Pos	NA	NA	NA	NA	NA	NA	NA	NA	NA	NA	NA	NA	NA	NA	R-Resistant	rpoB MT1	rpoB WT5	24/02/2015	No	Done	NA
460	SA1277	9595	NA	NA	NA	NA	NA	NA	NA	NA	NA	NA	NA	NA	NA	NA	NA	NA	None	Correct	S-Sensitive	None	None	None	None	Correct	Pos	Pos	NA	NA	NA	NA	NA	NA	NA	NA	NA	NA	NA	NA	NA	NA	R-Resistant	None	rpoB WT1; rpoB WT3; rpoB WT5	24/02/2015	No	Done	NA
461	SA1278	9595	NA	NA	NA	NA	NA	NA	NA	NA	NA	NA	NA	NA	NA	NA	NA	NA	None	Correct	S-Sensitive	None	None	None	None	Correct	Pos	Pos	NA	NA	NA	NA	NA	NA	NA	NA	NA	NA	NA	NA	NA	NA	S-Sensitive	None	None	24/02/2015	No	Done	NA
462	SA1279	9595	NA	NA	NA	NA	NA	NA	NA	NA	NA	NA	NA	NA	NA	NA	NA	NA	None	Correct	S-Sensitive	None	None	None	None	Correct	Pos	Pos	NA	NA	NA	NA	NA	NA	NA	NA	NA	NA	NA	NA	NA	NA	S-Sensitive	None	None	24/02/2015	No	Done	NA
463	SA1280	9595	NA	NA	NA	NA	NA	NA	NA	NA	NA	NA	NA	NA	NA	NA	NA	NA	None	Correct	S-Sensitive	None	None	None	None	Correct	Pos	Pos	NA	NA	NA	NA	NA	NA	NA	NA	NA	NA	NA	NA	NA	NA	S-Sensitive	None	None	24/02/2015	No	Done	NA
464	SA1281	9595	NA	NA	NA	NA	NA	NA	NA	NA	NA	NA	NA	NA	NA	NA	NA	NA	None	Correct	R-Resistant	None	None	MUT1	WT1	Correct	Pos	Pos	NA	NA	NA	NA	NA	NA	NA	NA	NA	NA	NA	NA	NA	NA	S-Sensitive	None	None	24/02/2015	No	Done	NA
465	SA1284	9595	NA	NA	NA	NA	NA	NA	NA	NA	NA	NA	NA	NA	NA	NA	NA	NA	None	Correct	S-Sensitive	None	None	None	None	Correct	Pos	Pos	NA	NA	NA	NA	NA	NA	NA	NA	NA	NA	NA	NA	NA	NA	S-Sensitive	None	None	24/02/2015	No	Done	NA
466	SA1285	9595	NA	NA	NA	NA	NA	NA	NA	NA	NA	NA	NA	NA	NA	NA	NA	NA	None	Correct	S-Sensitive	None	None	None	None	Correct	Pos	Pos	NA	NA	NA	NA	NA	NA	NA	NA	NA	NA	NA	NA	NA	NA	S-Sensitive	None	None	24/02/2015	No	Done	NA
467	SA1288	9595	NA	NA	NA	NA	NA	NA	NA	NA	NA	NA	NA	NA	NA	NA	NA	NA	None	Correct	I-Indeterminate	None	inhA WT1	None	None	Correct	Pos	Pos	NA	NA	NA	NA	NA	NA	NA	NA	NA	NA	NA	NA	NA	NA	R-Resistant	rpoB MT1	rpoB WT5	25/02/2015	No	Done	NA
468	SA1292	9595	NA	NA	NA	NA	NA	NA	NA	NA	NA	NA	NA	NA	NA	NA	NA	NA	None	Correct	S-Sensitive	None	None	None	None	Correct	Pos	Pos	NA	NA	NA	NA	NA	NA	NA	NA	NA	NA	NA	NA	NA	NA	S-Sensitive	None	None	25/02/2015	No	Done	NA
469	SA1293	9595	NA	NA	NA	NA	NA	NA	NA	NA	NA	NA	NA	NA	NA	NA	NA	NA	None	Correct	S-Sensitive	None	None	None	None	Correct	Pos	Pos	NA	NA	NA	NA	NA	NA	NA	NA	NA	NA	NA	NA	NA	NA	S-Sensitive	None	None	25/02/2015	No	Done	NA
470	SA1296	9595	NA	NA	NA	NA	NA	NA	NA	NA	NA	NA	NA	NA	NA	NA	NA	NA	NA	NA	NA	NA	NA	NA	NA	NA	NA	NA	NA	NA	NA	NA	NA	NA	NA	NA	NA	NA	NA	NA	NA	NA	NA	NA	NA	NA	NA	NA	NA
[truncated: 53 more columns]
