# Supplementary material for: Comparative accuracy of the REBA MTB MDR and Hain MTBDRplus line probe assays for the detection of multidrug-resistant tuberculosis: A multicenter, non-inferiority study
Source: PLoS One. 2017 Mar 24;12(3):e0173804. doi: 10.1371/journal.pone.0173804 (PMC5365104; doi:10.1371/journal.pone.0173804)
Supplement: S4 Dataset — (CSV) [file pone.0173804.s010.csv]

	patient_id	site_id	katg_str_mt_YD	katg_str_wt_yd	Rep_katg_str_mt_YD	Rep_katg_str_wt_yd	Rep_str_ahpc_wt_yd	Rep_str_HC_yd	Rep_str_inh_yd	Rep_str_inha_mt_YD	Rep_str_inha_wt_yd	Rep_str_ML_yd	Rep_str_mtb_yd	Rep_str_myc_yd	Rep_str_rif_yd	Rep_str_rpob_mt_YD	Rep_str_rpob_wt_yd	Rep_yd_d	Sp_ahpc_wt_yd	Sp_HC_yd	Sp_inh_yd	Sp_inha_mt_YD	Sp_inha_wt_yd	Sp_katg_mt_YD	Sp_katg_wt_yd	Sp_ML_yd	Sp_mtb_yd	Sp_myc_yd	Sp_Rep_ahpc_wt_yd	Sp_Rep_HC_yd	Sp_Rep_inh_yd	Sp_Rep_inha_mt_YD	Sp_Rep_inha_wt_yd	Sp_Rep_katg_mt_YD	Sp_Rep_katg_wt_yd	Sp_Rep_ML_yd	Sp_Rep_mtb_yd	Sp_Rep_myc_yd	Sp_Rep_rif_yd	Sp_Rep_rpob_mt_YD	Sp_Rep_rpob_wt_yd	Sp_Rep_yd_d	Sp_Rif_yd	Sp_rpob_mt_YD	Sp_rpob_wt_yd	Sp_yd_d	Sp_YD_done	Sp_YD_done.1	str_ahpc_wt_yd
1	G1001	15	MUT1	WT1	NA	NA	NA	NA	NA	NA	NA	NA	NA	NA	NA	NA	NA	NA	None	Correct	R-Resistant	None	None	MUT1	WT1	Correct	Pos	Pos	NA	NA	NA	NA	NA	NA	NA	NA	NA	NA	NA	NA	NA	NA	S-Sensitive	None	None	28/01/2015	No	Done	WT3
2	G1002	15	None	None	NA	NA	NA	NA	NA	NA	NA	NA	NA	NA	NA	NA	NA	NA	None	Correct	R-Resistant	None	None	MUT1	WT1	Correct	Pos	Pos	NA	NA	NA	NA	NA	NA	NA	NA	NA	NA	NA	NA	NA	NA	R-Resistant	rpoB MT1	rpoB WT5	28/01/2015	No	Done	None
3	G1003	15	NA	NA	NA	NA	NA	NA	NA	NA	NA	NA	NA	NA	NA	NA	NA	NA	None	Correct	R-Resistant	None	None	MUT1	WT1	Correct	Pos	Pos	NA	NA	NA	NA	NA	NA	NA	NA	NA	NA	NA	NA	NA	NA	R-Resistant	rpoB MT1	rpoB WT5	28/01/2015	No	Done	NA
4	G1005	15	NA	NA	NA	NA	NA	NA	NA	NA	NA	NA	NA	NA	NA	NA	NA	NA	None	Correct	S-Sensitive	None	None	None	None	Correct	Pos	Pos	NA	NA	NA	NA	NA	NA	NA	NA	NA	NA	NA	NA	NA	NA	S-Sensitive	None	None	28/01/2015	No	Done	NA
5	G1008	15	NA	NA	NA	NA	NA	NA	NA	NA	NA	NA	NA	NA	NA	NA	NA	NA	None	Correct	S-Sensitive	None	None	None	None	Correct	Pos	Pos	NA	NA	NA	NA	NA	NA	NA	NA	NA	NA	NA	NA	NA	NA	S-Sensitive	None	None	28/01/2015	No	Done	NA
6	G1009	15	NA	NA	NA	NA	NA	NA	NA	NA	NA	NA	NA	NA	NA	NA	NA	NA	None	Correct	S-Sensitive	None	None	None	None	Correct	Pos	Pos	NA	NA	NA	NA	NA	NA	NA	NA	NA	NA	NA	NA	NA	NA	S-Sensitive	None	None	28/01/2015	No	Done	NA
7	G1011	15	NA	NA	NA	NA	NA	NA	NA	NA	NA	NA	NA	NA	NA	NA	NA	NA	None	Correct	S-Sensitive	None	None	None	None	Correct	Pos	Pos	NA	NA	NA	NA	NA	NA	NA	NA	NA	NA	NA	NA	NA	NA	S-Sensitive	None	None	28/01/2015	No	Done	NA
8	G1012	15	NA	NA	NA	NA	NA	NA	NA	NA	NA	NA	NA	NA	NA	NA	NA	NA	None	Correct	S-Sensitive	None	None	MUT1	WT1	Correct	Pos	Pos	NA	NA	NA	NA	NA	NA	NA	NA	NA	NA	NA	NA	NA	NA	S-Sensitive	None	None	28/01/2015	No	Done	NA
9	G1013	15	NA	NA	NA	NA	NA	NA	NA	NA	NA	NA	NA	NA	NA	NA	NA	NA	None	Correct	R-Resistant	inhA MUT1	inhA WT1	MUT1	WT1	Correct	Pos	Pos	NA	NA	NA	NA	NA	NA	NA	NA	NA	NA	NA	NA	NA	NA	R-Resistant	rpoB MT1	rpoB WT5	28/01/2015	No	Done	NA
10	G1014	15	NA	NA	NA	NA	NA	NA	NA	NA	NA	NA	NA	NA	NA	NA	NA	NA	None	Correct	R-Resistant	None	None	MUT1	WT1	Correct	Pos	Pos	NA	NA	NA	NA	NA	NA	NA	NA	NA	NA	NA	NA	NA	NA	R-Resistant	rpoB MT1	rpoB WT5	28/01/2015	No	Done	NA
11	G1016	15	NA	NA	NA	NA	NA	NA	NA	NA	NA	NA	NA	NA	NA	NA	NA	NA	None	Correct	R-Resistant	inhA MUT1	inhA WT1	MUT1	WT1	Correct	Pos	Pos	NA	NA	NA	NA	NA	NA	NA	NA	NA	NA	NA	NA	NA	NA	S-Sensitive	None	None	28/01/2015	No	Done	NA
12	G1017	15	NA	NA	NA	NA	NA	NA	NA	NA	NA	NA	NA	NA	NA	NA	NA	NA	None	Correct	S-Sensitive	None	None	None	None	Correct	Pos	Pos	NA	NA	NA	NA	NA	NA	NA	NA	NA	NA	NA	NA	NA	NA	S-Sensitive	None	None	28/01/2015	No	Done	NA
13	G1018	15	NA	NA	NA	NA	NA	NA	NA	NA	NA	NA	NA	NA	NA	NA	NA	NA	None	Correct	R-Resistant	None	None	MUT1	WT1	Correct	Pos	Pos	NA	NA	NA	NA	NA	NA	NA	NA	NA	NA	NA	NA	NA	NA	R-Resistant	rpoB MT1	rpoB WT5	28/01/2015	No	Done	NA
14	G1019	15	NA	NA	NA	NA	NA	NA	NA	NA	NA	NA	NA	NA	NA	NA	NA	NA	None	Correct	S-Sensitive	None	None	None	None	Correct	Pos	Pos	NA	NA	NA	NA	NA	NA	NA	NA	NA	NA	NA	NA	NA	NA	S-Sensitive	None	None	28/01/2015	No	Done	NA
15	G1020	15	NA	NA	NA	NA	NA	NA	NA	NA	NA	NA	NA	NA	NA	NA	NA	NA	WT2; WT3; WT4; WT5; WT1	Correct	R-Resistant	None	inhA WT1; inhA WT2	None	WT1	Correct	Pos	Pos	NA	0	0	NA	NA	NA	NA	0	0	0	0	NA	NA	NA	R-Resistant	None	rpoB WT1; rpoB WT3; rpoB WT5	28/01/2015	No	Done	NA
16	G1021	15	NA	NA	NA	NA	NA	NA	NA	NA	NA	NA	NA	NA	NA	NA	NA	NA	None	Correct	R-Resistant	None	None	MUT1	WT1	Correct	Pos	Pos	NA	NA	NA	NA	NA	NA	NA	NA	NA	NA	NA	NA	NA	NA	S-Sensitive	None	None	12/03/2015	No	Done	NA
17	G1022	15	NA	NA	NA	NA	NA	NA	NA	NA	NA	NA	NA	NA	NA	NA	NA	NA	None	Correct	S-Sensitive	None	None	None	None	Correct	Pos	Pos	NA	NA	NA	NA	NA	NA	NA	NA	NA	NA	NA	NA	NA	NA	R-Resistant	None	rpoB WT5	12/03/2015	No	Done	NA
18	G1023	15	NA	NA	NA	NA	NA	NA	NA	NA	NA	NA	NA	NA	NA	NA	NA	NA	None	Correct	R-Resistant	inhA MUT1	inhA WT1	MUT1	WT1	Correct	Pos	Pos	NA	NA	NA	NA	NA	NA	NA	NA	NA	NA	NA	NA	NA	NA	R-Resistant	rpoB MT1	rpoB WT5	12/03/2015	No	Done	NA
19	G1024	15	NA	NA	NA	NA	NA	NA	NA	NA	NA	NA	NA	NA	NA	NA	NA	NA	None	Correct	S-Sensitive	None	None	None	None	Correct	Pos	Pos	NA	NA	NA	NA	NA	NA	NA	NA	NA	NA	NA	NA	NA	NA	S-Sensitive	None	None	12/03/2015	No	Done	NA
20	G1025	15	NA	NA	NA	NA	NA	NA	NA	NA	NA	NA	NA	NA	NA	NA	NA	NA	None	Correct	R-Resistant	None	None	MUT1	WT1	Correct	Pos	Pos	NA	NA	NA	NA	NA	NA	NA	NA	NA	NA	NA	NA	NA	NA	R-Resistant	rpoB MT1	rpoB WT5	12/03/2015	No	Done	NA
21	G1026	15	NA	NA	NA	NA	NA	NA	NA	NA	NA	NA	NA	NA	NA	NA	NA	NA	None	Correct	R-Resistant	None	inhA WT1	None	None	Correct	Pos	Pos	NA	NA	NA	NA	NA	NA	NA	NA	NA	NA	NA	NA	NA	NA	R-Resistant	rpoB MT1	rpoB WT5	12/03/2015	No	Done	NA
22	G1027	15	NA	NA	NA	NA	NA	NA	NA	NA	NA	NA	NA	NA	NA	NA	NA	NA	None	Correct	R-Resistant	inhA MUT1	inhA WT1	MUT1	WT1	Correct	Pos	Pos	NA	NA	NA	NA	NA	NA	NA	NA	NA	NA	NA	NA	NA	NA	S-Sensitive	None	None	12/03/2015	No	Done	NA
23	G1028	15	NA	NA	NA	NA	NA	NA	NA	NA	NA	NA	NA	NA	NA	NA	NA	NA	None	Correct	S-Sensitive	None	None	None	None	Correct	Pos	Pos	NA	NA	NA	NA	NA	NA	NA	NA	NA	NA	NA	NA	NA	NA	S-Sensitive	None	None	12/03/2015	No	Done	NA
24	G1030	15	NA	NA	NA	NA	NA	NA	NA	NA	NA	NA	NA	NA	NA	NA	NA	NA	None	Correct	S-Sensitive	None	None	None	None	Correct	Pos	Pos	NA	NA	NA	NA	NA	NA	NA	NA	NA	NA	NA	NA	NA	NA	S-Sensitive	None	None	12/03/2015	No	Done	NA
25	G1031	15	NA	NA	NA	NA	NA	NA	NA	NA	NA	NA	NA	NA	NA	NA	NA	NA	None	Correct	R-Resistant	None	None	MUT1	WT1	Correct	Pos	Pos	NA	NA	NA	NA	NA	NA	NA	NA	NA	NA	NA	NA	NA	NA	R-Resistant	rpoB MT1	rpoB WT5	12/03/2015	No	Done	NA
26	G1032	15	NA	NA	NA	NA	NA	NA	NA	NA	NA	NA	NA	NA	NA	NA	NA	NA	None	Correct	S-Sensitive	None	None	None	None	Correct	Pos	Pos	NA	NA	NA	NA	NA	NA	NA	NA	NA	NA	NA	NA	NA	NA	S-Sensitive	None	None	12/03/2015	No	Done	NA
27	G1033	15	NA	NA	NA	NA	NA	NA	NA	NA	NA	NA	NA	NA	NA	NA	NA	NA	None	Correct	S-Sensitive	None	None	None	None	Correct	Pos	Pos	NA	NA	NA	NA	NA	NA	NA	NA	NA	NA	NA	NA	NA	NA	S-Sensitive	None	None	12/03/2015	No	Done	NA
28	G1034	15	NA	NA	NA	NA	NA	NA	NA	NA	NA	NA	NA	NA	NA	NA	NA	NA	WT2; WT3; WT1	Correct	R-Resistant	None	None	None	WT1	Correct	Pos	Pos	NA	NA	NA	NA	NA	NA	NA	NA	NA	NA	NA	NA	NA	NA	R-Resistant	None	rpoB WT1; rpoB WT3; rpoB WT5	12/03/2015	No	Done	NA
29	G1035	15	NA	NA	NA	NA	NA	NA	NA	NA	NA	NA	NA	NA	NA	NA	NA	NA	None	Correct	S-Sensitive	None	None	None	None	Correct	Pos	Pos	NA	NA	NA	NA	NA	NA	NA	NA	NA	NA	NA	NA	NA	NA	R-Resistant	None	rpoB WT1; rpoB WT3; rpoB WT5	12/03/2015	No	Done	NA
30	G1036	15	NA	NA	NA	NA	NA	NA	NA	NA	NA	NA	NA	NA	NA	NA	NA	NA	None	Correct	S-Sensitive	None	None	None	None	Correct	Pos	Pos	NA	NA	NA	NA	NA	NA	NA	NA	NA	NA	NA	NA	NA	NA	S-Sensitive	None	None	12/03/2015	No	Done	NA
31	G1037	15	NA	NA	NA	NA	NA	NA	NA	NA	NA	NA	NA	NA	NA	NA	NA	NA	None	Correct	S-Sensitive	None	None	None	None	Correct	Pos	Pos	NA	NA	NA	NA	NA	NA	NA	NA	NA	NA	NA	NA	NA	NA	S-Sensitive	None	None	12/03/2015	No	Done	NA
32	G1037	15	NA	NA	NA	NA	NA	NA	NA	NA	NA	NA	NA	NA	NA	NA	NA	NA	None	Correct	S-Sensitive	None	None	None	None	Correct	Pos	Pos	NA	NA	NA	NA	NA	NA	NA	NA	NA	NA	NA	NA	NA	NA	S-Sensitive	None	None	12/03/2015	No	Done	NA
33	G1038	15	NA	NA	NA	NA	NA	NA	NA	NA	NA	NA	NA	NA	NA	NA	NA	NA	WT2; WT3; WT4; WT5; WT1	Correct	R-Resistant	None	inhA WT1; inhA WT2	None	WT1	Correct	Neg	Neg	NA	NA	NA	NA	NA	NA	NA	NA	NA	NA	NA	NA	NA	NA	R-Resistant	None	rpoB WT1; rpoB WT2; rpoB WT3; rpoB WT4; rpoB WT5	12/03/2015	No	Done	NA
34	G1039	15	NA	NA	NA	NA	NA	NA	NA	NA	NA	NA	NA	NA	NA	NA	NA	NA	None	Correct	R-Resistant	None	None	MUT1	WT1	Correct	Pos	Pos	NA	NA	NA	NA	NA	NA	NA	NA	NA	NA	NA	NA	NA	NA	R-Resistant	rpoB MT1	rpoB WT5	12/03/2015	No	Done	NA
35	G1040	15	NA	NA	NA	NA	NA	NA	NA	NA	NA	NA	NA	NA	NA	NA	NA	NA	None	Correct	S-Sensitive	None	None	None	None	Correct	Pos	Pos	NA	NA	NA	NA	NA	NA	NA	NA	NA	NA	NA	NA	NA	NA	S-Sensitive	None	None	12/03/2015	No	Done	NA
36	G1041	15	NA	NA	NA	NA	NA	NA	NA	NA	NA	NA	NA	NA	NA	NA	NA	NA	None	Correct	R-Resistant	None	None	MUT1	WT1	Correct	Pos	Pos	NA	NA	NA	NA	NA	NA	NA	NA	NA	NA	NA	NA	NA	NA	R-Resistant	rpoB MT1	rpoB WT5	17/03/2015	No	Done	NA
37	G1042	15	NA	NA	NA	NA	NA	NA	NA	NA	NA	NA	NA	NA	NA	NA	NA	NA	None	Correct	R-Resistant	None	None	MUT1	WT1	Correct	Pos	Pos	NA	NA	NA	NA	NA	NA	NA	NA	NA	NA	NA	NA	NA	NA	R-Resistant	rpoB MT1	rpoB WT5	17/03/2015	No	Done	NA
38	G1043	15	NA	NA	NA	NA	NA	NA	NA	NA	NA	NA	NA	NA	NA	NA	NA	NA	None	Correct	R-Resistant	None	None	MUT1	WT1	Correct	Pos	Pos	NA	NA	NA	NA	NA	NA	NA	NA	NA	NA	NA	NA	NA	NA	R-Resistant	None	rpoB WT3; rpoB WT5	17/03/2015	No	Done	NA
39	G1044	15	NA	NA	NA	NA	NA	NA	NA	NA	NA	NA	NA	NA	NA	NA	NA	NA	None	Correct	R-Resistant	None	None	MUT1	WT1	Correct	Pos	Pos	NA	NA	NA	NA	NA	NA	NA	NA	NA	NA	NA	NA	NA	NA	R-Resistant	rpoB MT1	rpoB WT5	17/03/2015	No	Done	NA
40	G1045	15	NA	NA	NA	NA	NA	NA	NA	NA	NA	NA	NA	NA	NA	NA	NA	NA	None	Correct	R-Resistant	None	None	MUT1	WT1	Correct	Pos	Pos	NA	NA	NA	NA	NA	NA	NA	NA	NA	NA	NA	NA	NA	NA	R-Resistant	rpoB MT1	rpoB WT5	17/03/2015	No	Done	NA
41	G1047	15	NA	NA	NA	NA	NA	NA	NA	NA	NA	NA	NA	NA	NA	NA	NA	NA	None	Correct	R-Resistant	None	None	MUT1	WT1	Correct	Pos	Pos	NA	NA	NA	NA	NA	NA	NA	NA	NA	NA	NA	NA	NA	NA	R-Resistant	None	rpoB WT1; rpoB WT3; rpoB WT5	17/03/2015	No	Done	NA
42	G1048	15	NA	NA	NA	NA	NA	NA	NA	NA	NA	NA	NA	NA	NA	NA	NA	NA	None	Correct	R-Resistant	None	None	MUT1	WT1	Correct	Pos	Pos	NA	NA	NA	NA	NA	NA	NA	NA	NA	NA	NA	NA	NA	NA	R-Resistant	rpoB MT1	rpoB WT5	17/03/2015	No	Done	NA
43	G1050	15	NA	NA	NA	NA	NA	NA	NA	NA	NA	NA	NA	NA	NA	NA	NA	NA	None	Correct	S-Sensitive	None	None	None	None	Correct	Pos	Pos	NA	NA	NA	NA	NA	NA	NA	NA	NA	NA	NA	NA	NA	NA	S-Sensitive	None	None	17/03/2015	No	Done	NA
44	G1051	15	NA	NA	NA	NA	NA	NA	NA	NA	NA	NA	NA	NA	NA	NA	NA	NA	None	Correct	S-Sensitive	None	None	None	None	Correct	Pos	Pos	NA	NA	NA	NA	NA	NA	NA	NA	NA	NA	NA	NA	NA	NA	S-Sensitive	None	None	17/03/2015	No	Done	NA
45	G1053	15	NA	NA	NA	NA	NA	NA	NA	NA	NA	NA	NA	NA	NA	NA	NA	NA	None	Correct	R-Resistant	None	None	MUT1	WT1	Correct	Pos	Pos	NA	NA	NA	NA	NA	NA	NA	NA	NA	NA	NA	NA	NA	NA	R-Resistant	rpoB MT1	rpoB WT5	17/03/2015	No	Done	NA
46	G1054	15	NA	NA	NA	NA	NA	NA	NA	NA	NA	NA	NA	NA	NA	NA	NA	NA	None	Correct	R-Resistant	None	inhA WT1	MUT1	WT1	Correct	Pos	Pos	NA	NA	NA	NA	NA	NA	NA	NA	NA	NA	NA	NA	NA	NA	R-Resistant	rpoB MT1	rpoB WT5	17/03/2015	No	Done	NA
47	G1055	15	NA	NA	NA	NA	NA	NA	NA	NA	NA	NA	NA	NA	NA	NA	NA	NA	None	Correct	R-Resistant	None	None	MUT1	WT1	Correct	Pos	Pos	NA	NA	NA	NA	NA	NA	NA	NA	NA	NA	NA	NA	NA	NA	S-Sensitive	None	None	17/03/2015	No	Done	NA
48	G1056	15	NA	NA	NA	NA	NA	NA	NA	NA	NA	NA	NA	NA	NA	NA	NA	NA	None	Correct	S-Sensitive	None	None	None	None	Correct	Pos	Pos	NA	NA	NA	NA	NA	NA	NA	NA	NA	NA	NA	NA	NA	NA	S-Sensitive	None	None	17/03/2015	No	Done	NA
49	G1058	15	NA	NA	NA	NA	NA	NA	NA	NA	NA	NA	NA	NA	NA	NA	NA	NA	None	Correct	R-Resistant	None	None	MUT1	None	Correct	Pos	Pos	NA	NA	NA	NA	NA	NA	NA	NA	NA	NA	NA	NA	NA	NA	R-Resistant	rpoB MT1	None	17/03/2015	No	Done	NA
50	G1059	15	NA	NA	NA	NA	NA	NA	NA	NA	NA	NA	NA	NA	NA	NA	NA	NA	None	Correct	S-Sensitive	None	None	None	None	Correct	Pos	Pos	NA	NA	NA	NA	NA	NA	NA	NA	NA	NA	NA	NA	NA	NA	S-Sensitive	None	None	17/03/2015	No	Done	NA
51	G1060	15	NA	NA	NA	NA	NA	NA	NA	NA	NA	NA	NA	NA	NA	NA	NA	NA	None	Correct	R-Resistant	None	inhA WT1	MUT1	WT1	Correct	Pos	Pos	NA	NA	NA	NA	NA	NA	NA	NA	NA	NA	NA	NA	NA	NA	S-Sensitive	None	None	17/03/2015	No	Done	NA
52	G1061	15	NA	NA	NA	NA	NA	NA	NA	NA	NA	NA	NA	NA	NA	NA	NA	NA	None	Correct	S-Sensitive	None	None	None	None	Correct	Pos	Pos	NA	NA	NA	NA	NA	NA	NA	NA	NA	NA	NA	NA	NA	NA	S-Sensitive	None	None	17/03/2015	No	Done	NA
53	G1062	15	NA	NA	NA	NA	NA	NA	NA	NA	NA	NA	NA	NA	NA	NA	NA	NA	None	Correct	R-Resistant	None	inhA WT1	MUT1	WT1	Correct	Pos	Pos	NA	NA	NA	NA	NA	NA	NA	NA	NA	NA	NA	NA	NA	NA	R-Resistant	None	rpoB WT5	17/03/2015	No	Done	NA
54	G1064	15	NA	NA	NA	NA	NA	NA	NA	NA	NA	NA	NA	NA	NA	NA	NA	NA	None	Correct	R-Resistant	None	None	MUT1	WT1	Correct	Pos	Pos	NA	NA	NA	NA	NA	NA	NA	NA	NA	NA	NA	NA	NA	NA	R-Resistant	rpoB MT3	None	18/03/2015	No	Done	NA
55	G1065	15	NA	NA	NA	NA	NA	NA	NA	NA	NA	NA	NA	NA	NA	NA	NA	NA	None	Correct	R-Resistant	None	None	MUT1	WT1	Correct	Pos	Pos	NA	NA	NA	NA	NA	NA	NA	NA	NA	NA	NA	NA	NA	NA	R-Resistant	None	rpoB WT5	18/03/2015	No	Done	NA
56	G1066	15	NA	NA	NA	NA	NA	NA	NA	NA	NA	NA	NA	NA	NA	NA	NA	NA	None	Correct	S-Sensitive	None	None	None	None	Correct	Pos	Pos	NA	NA	NA	NA	NA	NA	NA	NA	NA	NA	NA	NA	NA	NA	S-Sensitive	None	None	18/03/2015	No	Done	NA
57	G1068	15	NA	NA	NA	NA	NA	NA	NA	NA	NA	NA	NA	NA	NA	NA	NA	NA	None	Correct	S-Sensitive	None	None	None	None	Correct	Pos	Pos	NA	NA	NA	NA	NA	NA	NA	NA	NA	NA	NA	NA	NA	NA	S-Sensitive	None	None	18/03/2015	No	Done	NA
58	G1069	15	NA	NA	NA	NA	NA	NA	NA	NA	NA	NA	NA	NA	NA	NA	NA	NA	None	Correct	S-Sensitive	None	None	None	None	Correct	Pos	Pos	NA	NA	NA	NA	NA	NA	NA	NA	NA	NA	NA	NA	NA	NA	S-Sensitive	None	None	18/03/2015	No	Done	NA
59	G1070	15	NA	NA	NA	NA	NA	NA	NA	NA	NA	NA	NA	NA	NA	NA	NA	NA	None	Correct	R-Resistant	None	None	MUT1	WT1	Correct	Pos	Pos	NA	NA	NA	NA	NA	NA	NA	NA	NA	NA	NA	NA	NA	NA	R-Resistant	rpoB MT1	rpoB WT5	18/03/2015	No	Done	NA
60	G1073	15	NA	NA	NA	NA	NA	NA	NA	NA	NA	NA	NA	NA	NA	NA	NA	NA	None	Correct	R-Resistant	None	None	MUT1	WT1	Correct	Pos	Pos	NA	NA	NA	NA	NA	NA	NA	NA	NA	NA	NA	NA	NA	NA	R-Resistant	rpoB MT1	rpoB WT5	18/03/2015	No	Done	NA
61	G1074	15	NA	NA	NA	NA	NA	NA	NA	NA	NA	NA	NA	NA	NA	NA	NA	NA	None	Correct	R-Resistant	None	None	MUT1	WT1	Correct	Pos	Pos	NA	NA	NA	NA	NA	NA	NA	NA	NA	NA	NA	NA	NA	NA	R-Resistant	None	rpoB WT5	18/03/2015	No	Done	NA
62	G1075	15	NA	NA	NA	NA	NA	NA	NA	NA	NA	NA	NA	NA	NA	NA	NA	NA	None	Correct	S-Sensitive	None	None	None	None	Correct	Pos	Pos	NA	0	0	NA	NA	NA	NA	0	0	0	0	NA	NA	NA	S-Sensitive	None	None	18/03/2015	No	Done	NA
63	G1076	15	NA	NA	NA	NA	NA	NA	NA	NA	NA	NA	NA	NA	NA	NA	NA	NA	None	Correct	S-Sensitive	None	None	None	None	Correct	Pos	Pos	NA	NA	NA	NA	NA	NA	NA	NA	NA	NA	NA	NA	NA	NA	S-Sensitive	None	None	18/03/2015	No	Done	NA
64	G1077	15	NA	NA	NA	NA	NA	NA	NA	NA	NA	NA	NA	NA	NA	NA	NA	NA	None	Correct	R-Resistant	None	None	None	None	Correct	Pos	Pos	NA	NA	NA	NA	NA	NA	NA	NA	NA	NA	NA	NA	NA	NA	R-Resistant	None	rpoB WT1; rpoB WT3; rpoB WT5	18/03/2015	No	Done	NA
65	G1078	15	NA	NA	NA	NA	NA	NA	NA	NA	NA	NA	NA	NA	NA	NA	NA	NA	None	Correct	R-Resistant	None	None	MUT1	None	Correct	Pos	Pos	NA	NA	NA	NA	NA	NA	NA	NA	NA	NA	NA	NA	NA	NA	S-Sensitive	None	None	18/03/2015	No	Done	NA
66	G1080	15	NA	NA	NA	NA	NA	NA	NA	NA	NA	NA	NA	NA	NA	NA	NA	NA	None	Correct	S-Sensitive	None	None	None	None	Correct	Pos	Pos	NA	NA	NA	NA	NA	NA	NA	NA	NA	NA	NA	NA	NA	NA	S-Sensitive	None	None	18/03/2015	No	Done	NA
67	G1081	15	NA	NA	NA	NA	NA	NA	NA	NA	NA	NA	NA	NA	NA	NA	NA	NA	None	Correct	S-Sensitive	None	None	None	None	Correct	Pos	Pos	NA	NA	NA	NA	NA	NA	NA	NA	NA	NA	NA	NA	NA	NA	S-Sensitive	None	None	18/03/2015	No	Done	NA
68	G1082	15	NA	NA	NA	NA	NA	NA	NA	NA	NA	NA	NA	NA	NA	NA	NA	NA	None	Correct	R-Resistant	None	None	None	WT1	Correct	Pos	Pos	NA	NA	NA	NA	NA	NA	NA	NA	NA	NA	NA	NA	NA	NA	R-Resistant	None	rpoB WT3	18/03/2015	No	Done	NA
69	G1083	15	NA	NA	NA	NA	NA	NA	NA	NA	NA	NA	NA	NA	NA	NA	NA	NA	None	Correct	R-Resistant	None	None	MUT1	WT1	Correct	Pos	Pos	NA	NA	NA	NA	NA	NA	NA	NA	NA	NA	NA	NA	NA	NA	S-Sensitive	None	None	18/03/2015	No	Done	NA
70	G1084	15	NA	NA	NA	NA	NA	NA	NA	NA	NA	NA	NA	NA	NA	NA	NA	NA	None	Correct	S-Sensitive	None	None	None	None	Correct	Pos	Pos	NA	NA	NA	NA	NA	NA	NA	NA	NA	NA	NA	NA	NA	NA	R-Resistant	None	rpoB WT3; rpoB WT5	18/03/2015	No	Done	NA
71	G1085	15	NA	NA	NA	NA	NA	NA	NA	NA	NA	NA	NA	NA	NA	NA	NA	NA	None	Correct	S-Sensitive	None	None	None	None	Correct	Pos	Pos	NA	0	0	NA	NA	NA	NA	0	0	0	0	NA	NA	NA	S-Sensitive	None	None	18/03/2015	No	Done	NA
72	G1087	15	NA	NA	NA	NA	NA	NA	NA	NA	NA	NA	NA	NA	NA	NA	NA	NA	None	Correct	R-Resistant	None	None	MUT1	WT1	Correct	Pos	Pos	NA	NA	NA	NA	NA	NA	NA	NA	NA	NA	NA	NA	NA	NA	R-Resistant	rpoB MT1	rpoB WT5	18/03/2015	No	Done	NA
73	G1088	15	NA	NA	NA	NA	NA	NA	NA	NA	NA	NA	NA	NA	NA	NA	NA	NA	None	Correct	R-Resistant	None	None	MUT1	WT1	Correct	Pos	Pos	NA	NA	NA	NA	NA	NA	NA	NA	NA	NA	NA	NA	NA	NA	R-Resistant	rpoB MT1	rpoB WT5	18/03/2015	No	Done	NA
74	G1090	15	NA	NA	NA	NA	NA	NA	NA	NA	NA	NA	NA	NA	NA	NA	NA	NA	None	Correct	R-Resistant	None	None	MUT1	WT1	Correct	Pos	Pos	NA	NA	NA	NA	NA	NA	NA	NA	NA	NA	NA	NA	NA	NA	R-Resistant	None	rpoB WT5	18/03/2015	No	Done	NA
75	G1091	15	NA	NA	NA	NA	NA	NA	NA	NA	NA	NA	NA	NA	NA	NA	NA	NA	None	Correct	S-Sensitive	None	None	None	None	Correct	Pos	Pos	NA	NA	NA	NA	NA	NA	NA	NA	NA	NA	NA	NA	NA	NA	S-Sensitive	None	None	18/03/2015	No	Done	NA
76	G1092	15	NA	NA	NA	NA	NA	NA	NA	NA	NA	NA	NA	NA	NA	NA	NA	NA	WT1	Correct	R-Resistant	None	None	MUT1	WT1	Correct	Pos	Pos	NA	NA	NA	NA	NA	NA	NA	NA	NA	NA	NA	NA	NA	NA	R-Resistant	None	rpoB WT1; rpoB WT3; rpoB WT5	18/03/2015	No	Done	NA
77	G1093	15	NA	NA	NA	NA	NA	NA	NA	NA	NA	NA	NA	NA	NA	NA	NA	NA	None	Correct	R-Resistant	None	None	MUT1	WT1	Correct	Pos	Pos	NA	NA	NA	NA	NA	NA	NA	NA	NA	NA	NA	NA	NA	NA	R-Resistant	rpoB MT1	rpoB WT5	18/03/2015	No	Done	NA
78	G1094	15	NA	NA	NA	NA	NA	NA	NA	NA	NA	NA	NA	NA	NA	NA	NA	NA	None	Correct	S-Sensitive	None	None	None	None	Correct	Pos	Pos	NA	NA	NA	NA	NA	NA	NA	NA	NA	NA	NA	NA	NA	NA	R-Resistant	None	rpoB WT1; rpoB WT3; rpoB WT5	18/03/2015	No	Done	NA
79	G1095	15	NA	NA	NA	NA	NA	NA	NA	NA	NA	NA	NA	NA	NA	NA	NA	NA	None	Correct	R-Resistant	None	None	MUT1	WT1	Correct	Pos	Pos	NA	NA	NA	NA	NA	NA	NA	NA	NA	NA	NA	NA	NA	NA	R-Resistant	None	rpoB WT5	18/03/2015	No	Done	NA
80	G1096	15	NA	NA	NA	NA	NA	NA	NA	NA	NA	NA	NA	NA	NA	NA	NA	NA	None	Correct	S-Sensitive	None	None	None	None	Correct	Pos	Pos	NA	NA	NA	NA	NA	NA	NA	NA	NA	NA	NA	NA	NA	NA	R-Resistant	None	rpoB WT1; rpoB WT3; rpoB WT5	18/03/2015	No	Done	NA
81	G1097	15	NA	NA	NA	NA	NA	NA	NA	NA	NA	NA	NA	NA	NA	NA	NA	NA	None	Correct	S-Sensitive	None	None	None	None	Correct	Pos	Pos	NA	NA	NA	NA	NA	NA	NA	NA	NA	NA	NA	NA	NA	NA	R-Resistant	None	rpoB WT1; rpoB WT3; rpoB WT5	18/03/2015	No	Done	NA
82	G1098	15	NA	NA	NA	NA	NA	NA	NA	NA	NA	NA	NA	NA	NA	NA	NA	NA	None	Correct	R-Resistant	None	None	MUT1	WT1	Correct	Pos	Pos	NA	NA	NA	NA	NA	NA	NA	NA	NA	NA	NA	NA	NA	NA	S-Sensitive	None	None	18/03/2015	No	Done	NA
83	G1099	15	NA	NA	NA	NA	NA	NA	NA	NA	NA	NA	NA	NA	NA	NA	NA	NA	None	Correct	R-Resistant	None	None	None	WT1	Correct	Pos	Pos	NA	NA	NA	NA	NA	NA	NA	NA	NA	NA	NA	NA	NA	NA	R-Resistant	None	rpoB WT1; rpoB WT3; rpoB WT5	18/03/2015	No	Done	NA
84	G1100	15	NA	NA	NA	NA	NA	NA	NA	NA	NA	NA	NA	NA	NA	NA	NA	NA	None	Correct	S-Sensitive	None	None	None	None	Correct	Pos	Pos	NA	NA	NA	NA	NA	NA	NA	NA	NA	NA	NA	NA	NA	NA	S-Sensitive	None	None	18/03/2015	No	Done	NA
85	G1101	15	NA	NA	NA	NA	NA	NA	NA	NA	NA	NA	NA	NA	NA	NA	NA	NA	None	Correct	R-Resistant	None	inhA WT1	MUT1	WT1	Correct	Pos	Pos	NA	NA	NA	NA	NA	NA	NA	NA	NA	NA	NA	NA	NA	NA	R-Resistant	rpoB MT1	rpoB WT5	18/03/2015	No	Done	NA
86	G1102	15	NA	NA	NA	NA	NA	NA	NA	NA	NA	NA	NA	NA	NA	NA	NA	NA	None	Correct	R-Resistant	None	inhA WT1	None	None	Correct	Pos	Pos	NA	NA	NA	NA	NA	NA	NA	NA	NA	NA	NA	NA	NA	NA	S-Sensitive	None	None	18/03/2015	No	Done	NA
87	G1103	15	NA	NA	NA	NA	NA	NA	NA	NA	NA	NA	NA	NA	NA	NA	NA	NA	None	Correct	R-Resistant	None	None	MUT1	WT1	Correct	Pos	Pos	NA	NA	NA	NA	NA	NA	NA	NA	NA	NA	NA	NA	NA	NA	R-Resistant	None	rpoB WT5	18/03/2015	No	Done	NA
88	G1104	15	NA	NA	NA	NA	NA	NA	NA	NA	NA	NA	NA	NA	NA	NA	NA	NA	None	Correct	S-Sensitive	None	None	None	None	Correct	Pos	Pos	NA	NA	NA	NA	NA	NA	NA	NA	NA	NA	NA	NA	NA	NA	S-Sensitive	None	None	18/03/2015	No	Done	NA
89	G1105	15	NA	NA	NA	NA	NA	NA	NA	NA	NA	NA	NA	NA	NA	NA	NA	NA	None	Correct	R-Resistant	None	None	MUT1	WT1	Correct	Pos	Pos	NA	NA	NA	NA	NA	NA	NA	NA	NA	NA	NA	NA	NA	NA	S-Sensitive	None	None	18/03/2015	No	Done	NA
90	G1107	15	NA	NA	NA	NA	NA	NA	NA	NA	NA	NA	NA	NA	NA	NA	NA	NA	None	Correct	R-Resistant	None	None	MUT1	WT1	Correct	Pos	Pos	NA	NA	NA	NA	NA	NA	NA	NA	NA	NA	NA	NA	NA	NA	S-Sensitive	None	None	18/03/2015	No	Done	NA
91	G1108	15	NA	NA	NA	NA	NA	NA	NA	NA	NA	NA	NA	NA	NA	NA	NA	NA	WT3	Correct	R-Resistant	None	None	None	None	Correct	Pos	Pos	NA	NA	NA	NA	NA	NA	NA	NA	NA	NA	NA	NA	NA	NA	R-Resistant	None	rpoB WT3	18/03/2015	No	Done	NA
92	G1109	15	NA	NA	NA	NA	NA	NA	NA	NA	NA	NA	NA	NA	NA	NA	NA	NA	None	Correct	R-Resistant	None	None	MUT1	WT1	Correct	Pos	Pos	NA	NA	NA	NA	NA	NA	NA	NA	NA	NA	NA	NA	NA	NA	R-Resistant	rpoB MT1	rpoB WT5	18/03/2015	No	Done	NA
93	G1110	15	NA	NA	NA	NA	NA	NA	NA	NA	NA	NA	NA	NA	NA	NA	NA	NA	None	Correct	S-Sensitive	None	None	None	None	Correct	Pos	Pos	NA	NA	NA	NA	NA	NA	NA	NA	NA	NA	NA	NA	NA	NA	S-Sensitive	None	None	18/03/2015	No	Done	NA
94	G1111	15	NA	NA	NA	NA	NA	NA	NA	NA	NA	NA	NA	NA	NA	NA	NA	NA	None	Correct	S-Sensitive	None	None	None	None	Correct	Pos	Pos	NA	NA	NA	NA	NA	NA	NA	NA	NA	NA	NA	NA	NA	NA	S-Sensitive	None	None	18/03/2015	No	Done	NA
95	G1112	15	NA	NA	NA	NA	NA	NA	NA	NA	NA	NA	NA	NA	NA	NA	NA	NA	None	Correct	R-Resistant	None	inhA WT1	MUT1	WT1	Correct	Pos	Pos	NA	NA	NA	NA	NA	NA	NA	NA	NA	NA	NA	NA	NA	NA	S-Sensitive	None	None	18/03/2015	No	Done	NA
96	G1113	15	NA	NA	NA	NA	NA	NA	NA	NA	NA	NA	NA	NA	NA	NA	NA	NA	None	Correct	S-Sensitive	None	None	None	None	Correct	Pos	Pos	NA	NA	NA	NA	NA	NA	NA	NA	NA	NA	NA	NA	NA	NA	R-Resistant	None	rpoB WT1; rpoB WT3; rpoB WT5	18/03/2015	No	Done	NA
97	G1114	15	NA	NA	NA	NA	NA	NA	NA	NA	NA	NA	NA	NA	NA	NA	NA	NA	None	Correct	S-Sensitive	None	None	None	None	Correct	Pos	Pos	NA	NA	NA	NA	NA	NA	NA	NA	NA	NA	NA	NA	NA	NA	R-Resistant	None	rpoB WT3	18/03/2015	No	Done	NA
98	G1115	15	NA	NA	NA	NA	NA	NA	NA	NA	NA	NA	NA	NA	NA	NA	NA	NA	None	Correct	R-Resistant	None	None	MUT1	WT1	Correct	Pos	Pos	NA	NA	NA	NA	NA	NA	NA	NA	NA	NA	NA	NA	NA	NA	R-Resistant	None	rpoB WT5	18/03/2015	No	Done	NA
99	G1116	15	NA	NA	NA	NA	NA	NA	NA	NA	NA	NA	NA	NA	NA	NA	NA	NA	None	Correct	R-Resistant	None	None	MUT1	WT1	Correct	Pos	Pos	NA	NA	NA	NA	NA	NA	NA	NA	NA	NA	NA	NA	NA	NA	R-Resistant	None	rpoB WT5	18/03/2015	No	Done	NA
100	G1117	15	NA	NA	NA	NA	NA	NA	NA	NA	NA	NA	NA	NA	NA	NA	NA	NA	None	Correct	R-Resistant	None	inhA WT1	None	WT1	Correct	Pos	Pos	NA	NA	NA	NA	NA	NA	NA	NA	NA	NA	NA	NA	NA	NA	R-Resistant	None	rpoB WT1; rpoB WT3; rpoB WT5	19/03/2015	No	Done	NA
101	G1118	15	NA	NA	NA	NA	NA	NA	NA	NA	NA	NA	NA	NA	NA	NA	NA	NA	None	Correct	R-Resistant	None	None	MUT1	WT1	Correct	Pos	Pos	NA	NA	NA	NA	NA	NA	NA	NA	NA	NA	NA	NA	NA	NA	R-Resistant	None	rpoB WT5	19/03/2015	No	Done	NA
103	G1120	15	NA	NA	NA	NA	NA	NA	NA	NA	NA	NA	NA	NA	NA	NA	NA	NA	None	Correct	R-Resistant	None	inhA WT2	MUT1	WT1	Correct	Pos	Pos	NA	NA	NA	NA	NA	NA	NA	NA	NA	NA	NA	NA	NA	NA	R-Resistant	rpoB MT1	rpoB WT5	19/03/2015	No	Done	NA
104	G1121	15	NA	NA	NA	NA	NA	NA	NA	NA	NA	NA	NA	NA	NA	NA	NA	NA	None	Correct	S-Sensitive	None	None	None	None	Correct	Pos	Pos	NA	NA	NA	NA	NA	NA	NA	NA	NA	NA	NA	NA	NA	NA	S-Sensitive	None	None	19/03/2015	No	Done	NA
105	G1122	15	NA	NA	NA	NA	NA	NA	NA	NA	NA	NA	NA	NA	NA	NA	NA	NA	None	Correct	S-Sensitive	None	None	None	None	Correct	Pos	Pos	NA	NA	NA	NA	NA	NA	NA	NA	NA	NA	NA	NA	NA	NA	R-Resistant	None	rpoB WT1; rpoB WT3; rpoB WT5	19/03/2015	No	Done	NA
106	G1123	15	NA	NA	NA	NA	NA	NA	NA	NA	NA	NA	NA	NA	NA	NA	NA	NA	None	Correct	S-Sensitive	None	None	None	None	Correct	Pos	Pos	NA	NA	NA	NA	NA	NA	NA	NA	NA	NA	NA	NA	NA	NA	S-Sensitive	None	None	19/03/2015	No	Done	NA
107	G1124	15	NA	NA	NA	NA	NA	NA	NA	NA	NA	NA	NA	NA	NA	NA	NA	NA	WT2	Correct	R-Resistant	None	None	None	None	Correct	Pos	Pos	NA	NA	NA	NA	NA	NA	NA	NA	NA	NA	NA	NA	NA	NA	S-Sensitive	None	None	19/03/2015	No	Done	NA
108	G1125	15	NA	NA	NA	NA	NA	NA	NA	NA	NA	NA	NA	NA	NA	NA	NA	NA	None	Correct	S-Sensitive	None	None	None	None	Correct	Pos	Pos	NA	NA	NA	NA	NA	NA	NA	NA	NA	NA	NA	NA	NA	NA	S-Sensitive	None	None	19/03/2015	No	Done	NA
109	G1126	15	NA	NA	NA	NA	NA	NA	NA	NA	NA	NA	NA	NA	NA	NA	NA	NA	None	Correct	R-Resistant	None	None	MUT1	WT1	Correct	Pos	Pos	NA	NA	NA	NA	NA	NA	NA	NA	NA	NA	NA	NA	NA	NA	S-Sensitive	None	None	19/03/2015	No	Done	NA
110	G1127	15	NA	NA	NA	NA	NA	NA	NA	NA	NA	NA	NA	NA	NA	NA	NA	NA	None	Correct	S-Sensitive	None	None	None	None	Correct	Pos	Pos	NA	NA	NA	NA	NA	NA	NA	NA	NA	NA	NA	NA	NA	NA	S-Sensitive	None	None	19/03/2015	No	Done	NA
111	G1128	15	NA	NA	NA	NA	NA	NA	NA	NA	NA	NA	NA	NA	NA	NA	NA	NA	None	Correct	R-Resistant	None	None	MUT1	WT1	Correct	Pos	Pos	NA	NA	NA	NA	NA	NA	NA	NA	NA	NA	NA	NA	NA	NA	S-Sensitive	None	None	19/03/2015	No	Done	NA
112	G1129	15	NA	NA	NA	NA	NA	NA	NA	NA	NA	NA	NA	NA	NA	NA	NA	NA	None	Correct	R-Resistant	None	None	MUT1	WT1	Correct	Pos	Pos	NA	NA	NA	NA	NA	NA	NA	NA	NA	NA	NA	NA	NA	NA	R-Resistant	rpoB MT1	rpoB WT5	19/03/2015	No	Done	NA
113	G1130	15	NA	NA	NA	NA	NA	NA	NA	NA	NA	NA	NA	NA	NA	NA	NA	NA	None	Correct	R-Resistant	None	None	MUT1	WT1	Correct	Pos	Pos	NA	NA	NA	NA	NA	NA	NA	NA	NA	NA	NA	NA	NA	NA	R-Resistant	rpoB MT1	rpoB WT5	19/03/2015	No	Done	NA
114	G1131	15	NA	NA	NA	NA	NA	NA	NA	NA	NA	NA	NA	NA	NA	NA	NA	NA	None	Correct	S-Sensitive	None	None	None	None	Correct	Pos	Pos	NA	NA	NA	NA	NA	NA	NA	NA	NA	NA	NA	NA	NA	NA	S-Sensitive	None	None	19/03/2015	No	Done	NA
115	G1132	15	NA	NA	NA	NA	NA	NA	NA	NA	NA	NA	NA	NA	NA	NA	NA	NA	None	Correct	S-Sensitive	None	None	None	None	Correct	Pos	Pos	NA	NA	NA	NA	NA	NA	NA	NA	NA	NA	NA	NA	NA	NA	S-Sensitive	None	None	19/03/2015	No	Done	NA
116	G1133	15	NA	NA	NA	NA	NA	NA	NA	NA	NA	NA	NA	NA	NA	NA	NA	NA	None	Correct	S-Sensitive	None	None	None	None	Correct	Pos	Pos	NA	NA	NA	NA	NA	NA	NA	NA	NA	NA	NA	NA	NA	NA	S-Sensitive	None	None	19/03/2015	No	Done	NA
117	G1134	15	NA	NA	NA	NA	NA	NA	NA	NA	NA	NA	NA	NA	NA	NA	NA	NA	None	Correct	S-Sensitive	None	None	None	None	Correct	Pos	Pos	NA	NA	NA	NA	NA	NA	NA	NA	NA	NA	NA	NA	NA	NA	S-Sensitive	None	None	19/03/2015	No	Done	NA
118	G1135	15	NA	NA	NA	NA	NA	NA	NA	NA	NA	NA	NA	NA	NA	NA	NA	NA	None	Correct	S-Sensitive	None	None	None	None	Correct	Pos	Pos	NA	NA	NA	NA	NA	NA	NA	NA	NA	NA	NA	NA	NA	NA	S-Sensitive	None	None	19/03/2015	No	Done	NA
119	G1136	15	NA	NA	NA	NA	NA	NA	NA	NA	NA	NA	NA	NA	NA	NA	NA	NA	None	Correct	S-Sensitive	None	None	None	None	Correct	Pos	Pos	NA	NA	NA	NA	NA	NA	NA	NA	NA	NA	NA	NA	NA	NA	S-Sensitive	None	None	19/03/2015	No	Done	NA
120	G1137	15	NA	NA	NA	NA	NA	NA	NA	NA	NA	NA	NA	NA	NA	NA	NA	NA	None	Correct	S-Sensitive	None	None	None	None	Correct	Pos	Pos	NA	NA	NA	NA	NA	NA	NA	NA	NA	NA	NA	NA	NA	NA	S-Sensitive	None	None	19/03/2015	No	Done	NA
121	G1138	15	NA	NA	NA	NA	NA	NA	NA	NA	NA	NA	NA	NA	NA	NA	NA	NA	None	Correct	S-Sensitive	None	None	None	None	Correct	Pos	Pos	NA	NA	NA	NA	NA	NA	NA	NA	NA	NA	NA	NA	NA	NA	S-Sensitive	None	None	19/03/2015	No	Done	NA
122	G1139	15	NA	NA	NA	NA	NA	NA	NA	NA	NA	NA	NA	NA	NA	NA	NA	NA	None	Correct	S-Sensitive	None	None	None	None	Correct	Pos	Pos	NA	NA	NA	NA	NA	NA	NA	NA	NA	NA	NA	NA	NA	NA	S-Sensitive	None	None	19/03/2015	No	Done	NA
123	G1140	15	NA	NA	NA	NA	NA	NA	NA	NA	NA	NA	NA	NA	NA	NA	NA	NA	None	Correct	S-Sensitive	None	None	None	None	Correct	Pos	Pos	NA	NA	NA	NA	NA	NA	NA	NA	NA	NA	NA	NA	NA	NA	S-Sensitive	None	None	19/03/2015	No	Done	NA
124	G1141	15	NA	NA	NA	NA	NA	NA	NA	NA	NA	NA	NA	NA	NA	NA	NA	NA	None	Correct	R-Resistant	None	inhA WT1	MUT1	WT1	Correct	Pos	Pos	NA	NA	NA	NA	NA	NA	NA	NA	NA	NA	NA	NA	NA	NA	R-Resistant	None	rpoB WT5	19/03/2015	No	Done	NA
125	G1142	15	NA	NA	NA	NA	NA	NA	NA	NA	NA	NA	NA	NA	NA	NA	NA	NA	None	Correct	S-Sensitive	None	None	None	None	Correct	Pos	Pos	NA	NA	NA	NA	NA	NA	NA	NA	NA	NA	NA	NA	NA	NA	S-Sensitive	None	None	19/03/2015	No	Done	NA
126	G1143	15	NA	NA	NA	NA	NA	NA	NA	NA	NA	NA	NA	NA	NA	NA	NA	NA	None	Correct	S-Sensitive	None	None	None	None	Correct	Pos	Pos	NA	NA	NA	NA	NA	NA	NA	NA	NA	NA	NA	NA	NA	NA	S-Sensitive	None	None	19/03/2015	No	Done	NA
127	G1145	15	NA	NA	NA	NA	NA	NA	NA	NA	NA	NA	NA	NA	NA	NA	NA	NA	None	Correct	R-Resistant	None	inhA WT1	MUT1	WT1	Correct	Pos	Pos	NA	NA	NA	NA	NA	NA	NA	NA	NA	NA	NA	NA	NA	NA	R-Resistant	rpoB MT1	rpoB WT5	19/03/2015	No	Done	NA
128	G1146	15	NA	NA	NA	NA	NA	NA	NA	NA	NA	NA	NA	NA	NA	NA	NA	NA	None	Correct	R-Resistant	None	None	MUT1	WT1	Correct	Pos	Pos	NA	NA	NA	NA	NA	NA	NA	NA	NA	NA	NA	NA	NA	NA	S-Sensitive	None	None	19/03/2015	No	Done	NA
129	G1147	15	NA	NA	NA	NA	NA	NA	NA	NA	NA	NA	NA	NA	NA	NA	NA	NA	None	Correct	R-Resistant	None	None	MUT1	WT1	Correct	Pos	Pos	NA	NA	NA	NA	NA	NA	NA	NA	NA	NA	NA	NA	NA	NA	R-Resistant	rpoB MT1	rpoB WT5	19/03/2015	No	Done	NA
130	G1148	15	NA	NA	NA	NA	NA	NA	NA	NA	NA	NA	NA	NA	NA	NA	NA	NA	None	Correct	S-Sensitive	None	None	None	None	Correct	Pos	Pos	NA	NA	NA	NA	NA	NA	NA	NA	NA	NA	NA	NA	NA	NA	S-Sensitive	None	None	19/03/2015	No	Done	NA
131	G1149	15	NA	NA	NA	NA	NA	NA	NA	NA	NA	NA	NA	NA	NA	NA	NA	NA	None	Correct	R-Resistant	None	inhA WT1	MUT1	WT1	Correct	Pos	Pos	NA	NA	NA	NA	NA	NA	NA	NA	NA	NA	NA	NA	NA	NA	R-Resistant	rpoB MT1	rpoB WT1; rpoB WT3; rpoB WT5	19/03/2015	No	Done	NA
132	G1150	15	NA	NA	NA	NA	NA	NA	NA	NA	NA	NA	NA	NA	NA	NA	NA	NA	WT2; WT3; WT4; WT5; WT1	Correct	R-Resistant	None	inhA WT1; inhA WT2	None	WT1	Correct	Pos	Pos	NA	NA	NA	NA	NA	NA	NA	NA	NA	NA	NA	NA	NA	NA	R-Resistant	None	rpoB WT1; rpoB WT3; rpoB WT5	19/03/2015	No	Done	NA
133	G1151	15	NA	NA	NA	NA	NA	NA	NA	NA	NA	NA	NA	NA	NA	NA	NA	NA	None	Correct	S-Sensitive	None	None	None	None	Correct	Pos	Pos	NA	NA	NA	NA	NA	NA	NA	NA	NA	NA	NA	NA	NA	NA	S-Sensitive	None	None	19/03/2015	No	Done	NA
134	G1152	15	NA	NA	NA	NA	NA	NA	NA	NA	NA	NA	NA	NA	NA	NA	NA	NA	WT2; WT3; WT4; WT5; WT1	Correct	R-Resistant	None	inhA WT1; inhA WT2	None	WT1	Correct	Neg	Neg	NA	NA	NA	NA	NA	NA	NA	NA	NA	NA	NA	NA	NA	NA	R-Resistant	None	rpoB WT1; rpoB WT3; rpoB WT5	19/03/2015	No	Done	NA
135	G1153	15	NA	NA	NA	NA	NA	NA	NA	NA	NA	NA	NA	NA	NA	NA	NA	NA	None	Correct	S-Sensitive	None	None	None	None	Correct	Pos	Pos	NA	NA	NA	NA	NA	NA	NA	NA	NA	NA	NA	NA	NA	NA	S-Sensitive	None	None	19/03/2015	No	Done	NA
136	G1154	15	NA	NA	NA	NA	NA	NA	NA	NA	NA	NA	NA	NA	NA	NA	NA	NA	None	Correct	S-Sensitive	None	None	None	None	Correct	Pos	Pos	NA	NA	NA	NA	NA	NA	NA	NA	NA	NA	NA	NA	NA	NA	S-Sensitive	None	None	19/03/2015	No	Done	NA
137	G1155	15	NA	NA	NA	NA	NA	NA	NA	NA	NA	NA	NA	NA	NA	NA	NA	NA	WT2; WT3; WT4; WT5; WT1	Correct	R-Resistant	None	inhA WT1; inhA WT2	None	WT1	Correct	Pos	Pos	NA	NA	NA	NA	NA	NA	NA	NA	NA	NA	NA	NA	NA	NA	R-Resistant	None	rpoB WT1; rpoB WT3; rpoB WT5	19/03/2015	No	Done	NA
138	G1156	15	NA	NA	NA	NA	NA	NA	NA	NA	NA	NA	NA	NA	NA	NA	NA	NA	None	Correct	R-Resistant	None	None	MUT1	WT1	Correct	Pos	Pos	NA	NA	NA	NA	NA	NA	NA	NA	NA	NA	NA	NA	NA	NA	S-Sensitive	None	None	19/03/2015	No	Done	NA
139	G1157	15	NA	NA	NA	NA	NA	NA	NA	NA	NA	NA	NA	NA	NA	NA	NA	NA	None	Correct	S-Sensitive	None	None	None	None	Correct	Neg	Neg	NA	NA	NA	NA	NA	NA	NA	NA	NA	NA	NA	NA	NA	NA	S-Sensitive	None	None	19/03/2015	No	Done	NA
140	G1158	15	NA	NA	NA	NA	NA	NA	NA	NA	NA	NA	NA	NA	NA	NA	NA	NA	None	Correct	R-Resistant	None	None	MUT1	WT1	Correct	Pos	Pos	NA	NA	NA	NA	NA	NA	NA	NA	NA	NA	NA	NA	NA	NA	S-Sensitive	None	None	19/03/2015	No	Done	NA
141	G1159	15	NA	NA	NA	NA	NA	NA	NA	NA	NA	NA	NA	NA	NA	NA	NA	NA	None	Correct	R-Resistant	None	inhA WT1	MUT1	WT1	Correct	Pos	Pos	NA	NA	NA	NA	NA	NA	NA	NA	NA	NA	NA	NA	NA	NA	R-Resistant	rpoB MT1	rpoB WT5	19/03/2015	No	Done	NA
142	G1160	15	NA	NA	NA	NA	NA	NA	NA	NA	NA	NA	NA	NA	NA	NA	NA	NA	None	Correct	R-Resistant	None	inhA WT1	MUT1	WT1	Correct	Pos	Pos	NA	NA	NA	NA	NA	NA	NA	NA	NA	NA	NA	NA	NA	NA	R-Resistant	rpoB MT1	rpoB WT1; rpoB WT3; rpoB WT5	19/03/2015	No	Done	NA
143	G1161	15	NA	NA	NA	NA	NA	NA	NA	NA	NA	NA	NA	NA	NA	NA	NA	NA	None	Correct	R-Resistant	None	inhA WT1	MUT1	WT1	Correct	Pos	Pos	NA	NA	NA	NA	NA	NA	NA	NA	NA	NA	NA	NA	NA	NA	R-Resistant	rpoB MT1	rpoB WT1; rpoB WT3; rpoB WT5	19/03/2015	No	Done	NA
144	G1162	15	NA	NA	NA	NA	NA	NA	NA	NA	NA	NA	NA	NA	NA	NA	NA	NA	None	Correct	R-Resistant	None	None	MUT1	WT1	Correct	Pos	Pos	NA	NA	NA	NA	NA	NA	NA	NA	NA	NA	NA	NA	NA	NA	R-Resistant	rpoB MT1	rpoB WT5	19/03/2015	No	Done	NA
145	G1163	15	NA	NA	NA	NA	NA	NA	NA	NA	NA	NA	NA	NA	NA	NA	NA	NA	None	Correct	R-Resistant	None	None	MUT1	WT1	Correct	Pos	Pos	NA	NA	NA	NA	NA	NA	NA	NA	NA	NA	NA	NA	NA	NA	R-Resistant	rpoB MT1	rpoB WT5	19/03/2015	No	Done	NA
146	G1164	15	NA	NA	NA	NA	NA	NA	NA	NA	NA	NA	NA	NA	NA	NA	NA	NA	None	Correct	S-Sensitive	None	None	None	None	Correct	Pos	Pos	NA	NA	NA	NA	NA	NA	NA	NA	NA	NA	NA	NA	NA	NA	S-Sensitive	None	None	19/03/2015	No	Done	NA
147	G1165	15	NA	NA	NA	NA	NA	NA	NA	NA	NA	NA	NA	NA	NA	NA	NA	NA	None	Correct	S-Sensitive	None	None	None	None	Correct	Pos	Pos	NA	NA	NA	NA	NA	NA	NA	NA	NA	NA	NA	NA	NA	NA	S-Sensitive	None	None	19/03/2015	No	Done	NA
148	G1166	15	NA	NA	NA	NA	NA	NA	NA	NA	NA	NA	NA	NA	NA	NA	NA	NA	None	Correct	R-Resistant	inhA MUT1	inhA WT1	MUT1	WT1	Correct	Pos	Pos	NA	0	0	NA	NA	NA	NA	0	0	0	0	NA	NA	NA	R-Resistant	None	rpoB WT5	20/03/2015	No	Done	NA
149	G1167	15	NA	NA	NA	NA	NA	NA	NA	NA	NA	NA	NA	NA	NA	NA	NA	NA	None	Correct	R-Resistant	None	inhA WT1	None	None	Correct	Pos	Pos	NA	NA	NA	NA	NA	NA	NA	NA	NA	NA	NA	NA	NA	NA	S-Sensitive	None	None	20/03/2015	No	Done	NA
150	G1168	15	NA	NA	NA	NA	NA	NA	NA	NA	NA	NA	NA	NA	NA	NA	NA	NA	None	Correct	R-Resistant	None	inhA WT1	MUT1	WT1	Correct	Pos	Pos	NA	NA	NA	NA	NA	NA	NA	NA	NA	NA	NA	NA	NA	NA	R-Resistant	None	rpoB WT5	20/03/2015	No	Done	NA
151	G1170	15	NA	NA	NA	NA	NA	NA	NA	NA	NA	NA	NA	NA	NA	NA	NA	NA	None	Correct	S-Sensitive	None	None	None	None	Correct	Pos	Pos	NA	NA	NA	NA	NA	NA	NA	NA	NA	NA	NA	NA	NA	NA	S-Sensitive	None	None	20/03/2015	No	Done	NA
152	G1171	15	NA	NA	NA	NA	NA	NA	NA	NA	NA	NA	NA	NA	NA	NA	NA	NA	WT1	Correct	R-Resistant	None	inhA WT1; inhA WT2	MUT1	WT1	Correct	Pos	Pos	NA	NA	NA	NA	NA	NA	NA	NA	NA	NA	NA	NA	NA	NA	R-Resistant	None	rpoB WT5	20/03/2015	No	Done	NA
153	G1172	15	NA	NA	NA	NA	NA	NA	NA	NA	NA	NA	NA	NA	NA	NA	NA	NA	None	Correct	R-Resistant	None	None	MUT1	WT1	Correct	Pos	Pos	NA	NA	NA	NA	NA	NA	NA	NA	NA	NA	NA	NA	NA	NA	R-Resistant	rpoB MT1	rpoB WT5	20/03/2015	No	Done	NA
154	G1173	15	NA	NA	NA	NA	NA	NA	NA	NA	NA	NA	NA	NA	NA	NA	NA	NA	None	Correct	R-Resistant	None	None	MUT1	None	Correct	Pos	Pos	NA	NA	NA	NA	NA	NA	NA	NA	NA	NA	NA	NA	NA	NA	S-Sensitive	None	None	20/03/2015	No	Done	NA
155	G1174	15	NA	NA	NA	NA	NA	NA	NA	NA	NA	NA	NA	NA	NA	NA	NA	NA	None	Correct	S-Sensitive	None	None	None	None	Correct	Pos	Pos	NA	NA	NA	NA	NA	NA	NA	NA	NA	NA	NA	NA	NA	NA	R-Resistant	None	rpoB WT1; rpoB WT3; rpoB WT5	20/03/2015	No	Done	NA
156	G1175	15	NA	NA	NA	NA	NA	NA	NA	NA	NA	NA	NA	NA	NA	NA	NA	NA	None	Correct	S-Sensitive	None	None	None	None	Correct	Pos	Pos	NA	NA	NA	NA	NA	NA	NA	NA	NA	NA	NA	NA	NA	NA	R-Resistant	None	rpoB WT1; rpoB WT3; rpoB WT5	20/03/2015	No	Done	NA
157	G1177	15	NA	NA	NA	NA	NA	NA	NA	NA	NA	NA	NA	NA	NA	NA	NA	NA	None	Correct	R-Resistant	None	inhA WT1	MUT1	WT1	Correct	Pos	Pos	NA	NA	NA	NA	NA	NA	NA	NA	NA	NA	NA	NA	NA	NA	R-Resistant	None	rpoB WT3; rpoB WT5	20/03/2015	No	Done	NA
158	G1178	15	NA	NA	NA	NA	NA	NA	NA	NA	NA	NA	NA	NA	NA	NA	NA	NA	None	Correct	R-Resistant	None	inhA WT1	MUT1	WT1	Correct	Pos	Pos	NA	NA	NA	NA	NA	NA	NA	NA	NA	NA	NA	NA	NA	NA	R-Resistant	None	rpoB WT1; rpoB WT3; rpoB WT5	20/03/2015	No	Done	NA
159	G1179	15	NA	NA	NA	NA	NA	NA	NA	NA	NA	NA	NA	NA	NA	NA	NA	NA	None	Correct	R-Resistant	None	None	MUT1	WT1	Correct	Pos	Pos	NA	NA	NA	NA	NA	NA	NA	NA	NA	NA	NA	NA	NA	NA	R-Resistant	rpoB MT1	rpoB WT5	20/03/2015	No	Done	NA
160	G1180	15	NA	NA	NA	NA	NA	NA	NA	NA	NA	NA	NA	NA	NA	NA	NA	NA	None	Correct	S-Sensitive	None	None	None	None	Correct	Pos	Pos	NA	NA	NA	NA	NA	NA	NA	NA	NA	NA	NA	NA	NA	NA	S-Sensitive	None	None	20/03/2015	No	Done	NA
161	G1181	15	NA	NA	NA	NA	NA	NA	NA	NA	NA	NA	NA	NA	NA	NA	NA	NA	None	Correct	S-Sensitive	None	None	None	None	Correct	Pos	Pos	NA	NA	NA	NA	NA	NA	NA	NA	NA	NA	NA	NA	NA	NA	S-Sensitive	None	None	20/03/2015	No	Done	NA
162	G1182	15	NA	NA	NA	NA	NA	NA	NA	NA	NA	NA	NA	NA	NA	NA	NA	NA	None	Correct	S-Sensitive	None	None	None	None	Correct	Pos	Pos	NA	NA	NA	NA	NA	NA	NA	NA	NA	NA	NA	NA	NA	NA	R-Resistant	None	rpoB WT1; rpoB WT3; rpoB WT5	20/03/2015	No	Done	NA
163	G1183	15	NA	NA	NA	NA	NA	NA	NA	NA	NA	NA	NA	NA	NA	NA	NA	NA	None	Correct	R-Resistant	None	inhA WT1	MUT1	WT1	Correct	Pos	Pos	NA	NA	NA	NA	NA	NA	NA	NA	NA	NA	NA	NA	NA	NA	R-Resistant	None	rpoB WT5	20/03/2015	No	Done	NA
164	G1184	15	NA	NA	NA	NA	NA	NA	NA	NA	NA	NA	NA	NA	NA	NA	NA	NA	None	Correct	R-Resistant	inhA MUT1	inhA WT1	MUT1	WT1	Correct	Pos	Pos	NA	NA	NA	NA	NA	NA	NA	NA	NA	NA	NA	NA	NA	NA	R-Resistant	None	rpoB WT5	20/03/2015	No	Done	NA
165	G1186	15	NA	NA	NA	NA	NA	NA	NA	NA	NA	NA	NA	NA	NA	NA	NA	NA	None	Correct	S-Sensitive	None	None	None	None	Correct	Pos	Pos	NA	NA	NA	NA	NA	NA	NA	NA	NA	NA	NA	NA	NA	NA	S-Sensitive	None	None	20/03/2015	No	Done	NA
166	G1187	15	NA	NA	NA	NA	NA	NA	NA	NA	NA	NA	NA	NA	NA	NA	NA	NA	None	Correct	S-Sensitive	None	None	None	None	Correct	Pos	Pos	NA	NA	NA	NA	NA	NA	NA	NA	NA	NA	NA	NA	NA	NA	R-Resistant	None	rpoB WT1; rpoB WT3; rpoB WT5	20/03/2015	No	Done	NA
167	G1188	15	NA	NA	NA	NA	NA	NA	NA	NA	NA	NA	NA	NA	NA	NA	NA	NA	None	Correct	R-Resistant	None	inhA WT1	MUT1	WT1	Correct	Pos	Pos	NA	NA	NA	NA	NA	NA	NA	NA	NA	NA	NA	NA	NA	NA	R-Resistant	None	rpoB WT5	20/03/2015	No	Done	NA
168	G1189	15	NA	NA	NA	NA	NA	NA	NA	NA	NA	NA	NA	NA	NA	NA	NA	NA	None	Correct	S-Sensitive	None	None	None	None	Correct	Pos	Pos	NA	NA	NA	NA	NA	NA	NA	NA	NA	NA	NA	NA	NA	NA	R-Resistant	None	rpoB WT3	20/03/2015	No	Done	NA
169	G1190	15	NA	NA	NA	NA	NA	NA	NA	NA	NA	NA	NA	NA	NA	NA	NA	NA	None	Correct	S-Sensitive	None	None	None	None	Correct	Pos	Pos	NA	NA	NA	NA	NA	NA	NA	NA	NA	NA	NA	NA	NA	NA	S-Sensitive	None	None	20/03/2015	No	Done	NA
170	G1191	15	NA	NA	NA	NA	NA	NA	NA	NA	NA	NA	NA	NA	NA	NA	NA	NA	None	Correct	R-Resistant	None	None	MUT1	WT1	Correct	Pos	Pos	NA	NA	NA	NA	NA	NA	NA	NA	NA	NA	NA	NA	NA	NA	R-Resistant	None	rpoB WT5	20/03/2015	No	Done	NA
171	G1192	15	NA	NA	NA	NA	NA	NA	NA	NA	NA	NA	NA	NA	NA	NA	NA	NA	None	Correct	S-Sensitive	None	None	None	None	Correct	Pos	Pos	NA	NA	NA	NA	NA	NA	NA	NA	NA	NA	NA	NA	NA	NA	S-Sensitive	None	None	20/03/2015	No	Done	NA
172	G1193	15	NA	NA	NA	NA	NA	NA	NA	NA	NA	NA	NA	NA	NA	NA	NA	NA	None	Correct	R-Resistant	None	None	MUT1	WT1	Correct	Pos	Pos	NA	NA	NA	NA	NA	NA	NA	NA	NA	NA	NA	NA	NA	NA	S-Sensitive	None	None	20/03/2015	No	Done	NA
173	G1194	15	NA	NA	NA	NA	NA	NA	NA	NA	NA	NA	NA	NA	NA	NA	NA	NA	None	Correct	S-Sensitive	None	None	None	None	Correct	Pos	Pos	NA	NA	NA	NA	NA	NA	NA	NA	NA	NA	NA	NA	NA	NA	R-Resistant	None	rpoB WT3; rpoB WT5	20/03/2015	No	Done	NA
174	G1195	15	NA	NA	NA	NA	NA	NA	NA	NA	NA	NA	NA	NA	NA	NA	NA	NA	None	Correct	S-Sensitive	None	None	None	None	Correct	Pos	Pos	NA	NA	NA	NA	NA	NA	NA	NA	NA	NA	NA	NA	NA	NA	S-Sensitive	None	None	20/03/2015	No	Done	NA
175	G1196	15	NA	NA	NA	NA	NA	NA	NA	NA	NA	NA	NA	NA	NA	NA	NA	NA	None	Correct	R-Resistant	inhA MUT1	inhA WT1	MUT1	WT1	Correct	Pos	Pos	NA	0	0	NA	NA	NA	NA	0	0	0	0	NA	NA	NA	R-Resistant	rpoB MT1	rpoB WT5	20/03/2015	No	Done	NA
176	G1197	15	NA	NA	NA	NA	NA	NA	NA	NA	NA	NA	NA	NA	NA	NA	NA	NA	None	Correct	R-Resistant	None	None	MUT1	WT1	Correct	Pos	Pos	NA	NA	NA	NA	NA	NA	NA	NA	NA	NA	NA	NA	NA	NA	R-Resistant	None	rpoB WT1; rpoB WT3; rpoB WT5	20/03/2015	No	Done	NA
177	G1198	15	NA	NA	NA	NA	NA	NA	NA	NA	NA	NA	NA	NA	NA	NA	NA	NA	None	Correct	R-Resistant	inhA MUT1	inhA WT1	MUT1	WT1	Correct	Pos	Pos	NA	NA	NA	NA	NA	NA	NA	NA	NA	NA	NA	NA	NA	NA	R-Resistant	None	rpoB WT5	20/03/2015	No	Done	NA
178	G1200	15	NA	NA	NA	NA	NA	NA	NA	NA	NA	NA	NA	NA	NA	NA	NA	NA	None	Correct	R-Resistant	None	None	MUT1	WT1	Correct	Pos	Pos	NA	NA	NA	NA	NA	NA	NA	NA	NA	NA	NA	NA	NA	NA	R-Resistant	rpoB MT1	rpoB WT5	20/03/2015	No	Done	NA
179	G1201	15	NA	NA	NA	NA	NA	NA	NA	NA	NA	NA	NA	NA	NA	NA	NA	NA	None	Correct	R-Resistant	None	inhA WT1	MUT1	WT1	Correct	Pos	Pos	NA	NA	NA	NA	NA	NA	NA	NA	NA	NA	NA	NA	NA	NA	R-Resistant	None	rpoB WT5	20/03/2015	No	Done	NA
180	G1202	15	NA	NA	NA	NA	NA	NA	NA	NA	NA	NA	NA	NA	NA	NA	NA	NA	None	Correct	R-Resistant	inhA MUT1	inhA WT1	MUT1	WT1	Correct	Pos	Pos	NA	NA	NA	NA	NA	NA	NA	NA	NA	NA	NA	NA	NA	NA	R-Resistant	None	rpoB WT5	20/03/2015	No	Done	NA
181	G1203	15	NA	NA	NA	NA	NA	NA	NA	NA	NA	NA	NA	NA	NA	NA	NA	NA	None	Correct	R-Resistant	None	inhA WT1	MUT1	WT1	Correct	Pos	Pos	NA	NA	NA	NA	NA	NA	NA	NA	NA	NA	NA	NA	NA	NA	S-Sensitive	None	None	20/03/2015	No	Done	NA
182	G1204	15	NA	NA	NA	NA	NA	NA	NA	NA	NA	NA	NA	NA	NA	NA	NA	NA	None	Correct	S-Sensitive	None	None	None	None	Correct	Pos	Pos	NA	NA	NA	NA	NA	NA	NA	NA	NA	NA	NA	NA	NA	NA	S-Sensitive	None	None	20/03/2015	No	Done	NA
183	G1205	15	NA	NA	NA	NA	NA	NA	NA	NA	NA	NA	NA	NA	NA	NA	NA	NA	None	Correct	S-Sensitive	None	None	None	None	Correct	Pos	Pos	NA	NA	NA	NA	NA	NA	NA	NA	NA	NA	NA	NA	NA	NA	S-Sensitive	None	None	20/03/2015	No	Done	NA
184	G1206	15	NA	NA	NA	NA	NA	NA	NA	NA	NA	NA	NA	NA	NA	NA	NA	NA	None	Correct	S-Sensitive	None	None	None	None	Correct	Pos	Pos	NA	NA	NA	NA	NA	NA	NA	NA	NA	NA	NA	NA	NA	NA	S-Sensitive	None	None	20/03/2015	No	Done	NA
185	G1208	15	NA	NA	NA	NA	NA	NA	NA	NA	NA	NA	NA	NA	NA	NA	NA	NA	None	Correct	S-Sensitive	None	None	None	None	Correct	Pos	Pos	NA	NA	NA	NA	NA	NA	NA	NA	NA	NA	NA	NA	NA	NA	S-Sensitive	None	None	20/03/2015	No	Done	NA
186	G1209	15	NA	NA	NA	NA	NA	NA	NA	NA	NA	NA	NA	NA	NA	NA	NA	NA	None	Correct	S-Sensitive	None	None	None	None	Correct	Pos	Pos	NA	NA	NA	NA	NA	NA	NA	NA	NA	NA	NA	NA	NA	NA	S-Sensitive	None	None	20/03/2015	No	Done	NA
187	G1210	15	NA	NA	NA	NA	NA	NA	NA	NA	NA	NA	NA	NA	NA	NA	NA	NA	None	Correct	S-Sensitive	None	None	None	None	Correct	Pos	Pos	NA	NA	NA	NA	NA	NA	NA	NA	NA	NA	NA	NA	NA	NA	S-Sensitive	None	None	20/03/2015	No	Done	NA
188	G1211	15	NA	NA	NA	NA	NA	NA	NA	NA	NA	NA	NA	NA	NA	NA	NA	NA	None	Correct	S-Sensitive	None	None	None	None	Correct	Pos	Pos	NA	NA	NA	NA	NA	NA	NA	NA	NA	NA	NA	NA	NA	NA	S-Sensitive	None	None	20/03/2015	No	Done	NA
189	G1212	15	NA	NA	NA	NA	NA	NA	NA	NA	NA	NA	NA	NA	NA	NA	NA	NA	None	Correct	R-Resistant	None	None	MUT1	WT1	Correct	Pos	Pos	NA	NA	NA	NA	NA	NA	NA	NA	NA	NA	NA	NA	NA	NA	S-Sensitive	None	None	20/03/2015	No	Done	NA
190	G1218	15	NA	NA	NA	NA	NA	NA	NA	NA	NA	NA	NA	NA	NA	NA	NA	NA	None	Correct	R-Resistant	None	None	MUT1	WT1	Correct	Pos	Pos	NA	NA	NA	NA	NA	NA	NA	NA	NA	NA	NA	NA	NA	NA	S-Sensitive	None	None	20/03/2015	No	Done	NA
191	G1220	15	NA	NA	NA	NA	NA	NA	NA	NA	NA	NA	NA	NA	NA	NA	NA	NA	None	Correct	S-Sensitive	None	None	None	None	Correct	Pos	Pos	NA	NA	NA	NA	NA	NA	NA	NA	NA	NA	NA	NA	NA	NA	S-Sensitive	None	None	20/03/2015	No	Done	NA
192	G1223	15	NA	NA	NA	NA	NA	NA	NA	NA	NA	NA	NA	NA	NA	NA	NA	NA	WT2; WT3; WT4; WT5; WT1	Correct	R-Resistant	None	inhA WT1; inhA WT2	None	WT1	Correct	Neg	Neg	NA	NA	NA	NA	NA	NA	NA	NA	NA	NA	NA	NA	NA	NA	R-Resistant	None	rpoB WT1; rpoB WT3; rpoB WT5	20/03/2015	No	Done	NA
193	G1228	15	NA	NA	NA	NA	NA	NA	NA	NA	NA	NA	NA	NA	NA	NA	NA	NA	None	Correct	R-Resistant	None	None	MUT1	WT1	Correct	Pos	Pos	NA	NA	NA	NA	NA	NA	NA	NA	NA	NA	NA	NA	NA	NA	R-Resistant	rpoB MT1	rpoB WT5	20/03/2015	No	Done	NA
194	G1229	15	NA	NA	NA	NA	NA	NA	NA	NA	NA	NA	NA	NA	NA	NA	NA	NA	None	Correct	R-Resistant	None	None	MUT1	WT1	Correct	Pos	Pos	NA	NA	NA	NA	NA	NA	NA	NA	NA	NA	NA	NA	NA	NA	R-Resistant	rpoB MT1	rpoB WT5	20/03/2015	No	Done	NA
203	G1272	15	NA	NA	NA	NA	NA	NA	NA	NA	NA	NA	NA	NA	NA	NA	NA	NA	None	Correct	S-Sensitive	None	None	None	None	Correct	Pos	Pos	NA	NA	NA	NA	NA	NA	NA	NA	NA	NA	NA	NA	NA	NA	R-Resistant	None	rpoB WT1; rpoB WT3; rpoB WT5	23/03/2015	No	Done	NA
204	G1273	15	NA	NA	NA	NA	NA	NA	NA	NA	NA	NA	NA	NA	NA	NA	NA	NA	None	Correct	S-Sensitive	None	None	None	None	Correct	Pos	Pos	NA	NA	NA	NA	NA	NA	NA	NA	NA	NA	NA	NA	NA	NA	S-Sensitive	None	None	23/03/2015	No	Done	NA
205	G1274	15	NA	NA	NA	NA	NA	NA	NA	NA	NA	NA	NA	NA	NA	NA	NA	NA	None	Correct	S-Sensitive	None	None	None	None	Correct	Pos	Pos	NA	NA	NA	NA	NA	NA	NA	NA	NA	NA	NA	NA	NA	NA	S-Sensitive	None	None	23/03/2015	No	Done	NA
206	G1275	15	NA	NA	NA	NA	NA	NA	NA	NA	NA	NA	NA	NA	NA	NA	NA	NA	None	Correct	R-Resistant	None	None	MUT1	WT1	Correct	Pos	Pos	NA	NA	NA	NA	NA	NA	NA	NA	NA	NA	NA	NA	NA	NA	R-Resistant	rpoB MT1	rpoB WT5	23/03/2015	No	Done	NA
207	G1276	15	NA	NA	NA	NA	NA	NA	NA	NA	NA	NA	NA	NA	NA	NA	NA	NA	None	Correct	R-Resistant	inhA MUT2	None	MUT1	WT1	Correct	Pos	Pos	NA	NA	NA	NA	NA	NA	NA	NA	NA	NA	NA	NA	NA	NA	R-Resistant	None	rpoB WT5	23/03/2015	No	Done	NA
208	G1277	15	NA	NA	NA	NA	NA	NA	NA	NA	NA	NA	NA	NA	NA	NA	NA	NA	None	Correct	S-Sensitive	None	None	None	None	Correct	Pos	Pos	NA	NA	NA	NA	NA	NA	NA	NA	NA	NA	NA	NA	NA	NA	R-Resistant	None	rpoB WT1; rpoB WT3	23/03/2015	No	Done	NA
209	G1278	15	NA	NA	NA	NA	NA	NA	NA	NA	NA	NA	NA	NA	NA	NA	NA	NA	WT2; WT3; WT4; WT5; WT1	Correct	R-Resistant	None	inhA WT1; inhA WT2	None	WT1	Correct	Neg	Neg	NA	NA	NA	NA	NA	NA	NA	NA	NA	NA	NA	NA	NA	NA	R-Resistant	None	rpoB WT1; rpoB WT2; rpoB WT3; rpoB WT4; rpoB WT5	23/03/2015	No	Done	NA
210	G1279	15	NA	NA	NA	NA	NA	NA	NA	NA	NA	NA	NA	NA	NA	NA	NA	NA	WT2; WT3; WT4; WT5; WT1	Correct	R-Resistant	None	inhA WT1; inhA WT2	None	WT1	Correct	Neg	Neg	NA	NA	NA	NA	NA	NA	NA	NA	NA	NA	NA	NA	NA	NA	R-Resistant	None	rpoB WT1; rpoB WT2; rpoB WT3; rpoB WT4; rpoB WT5	23/03/2015	No	Done	NA
211	G1280	15	NA	NA	NA	NA	NA	NA	NA	NA	NA	NA	NA	NA	NA	NA	NA	NA	None	Correct	R-Resistant	None	inhA WT1	MUT1	WT1	Correct	Pos	Pos	NA	NA	NA	NA	NA	NA	NA	NA	NA	NA	NA	NA	NA	NA	R-Resistant	None	rpoB WT5	23/03/2015	No	Done	NA
212	G1281	15	NA	NA	NA	NA	NA	NA	NA	NA	NA	NA	NA	NA	NA	NA	NA	NA	None	Correct	R-Resistant	None	inhA WT1	MUT1	WT1	Correct	Pos	Pos	NA	NA	NA	NA	NA	NA	NA	NA	NA	NA	NA	NA	NA	NA	R-Resistant	None	rpoB WT5	23/03/2015	No	Done	NA
213	G1282	15	NA	NA	NA	NA	NA	NA	NA	NA	NA	NA	NA	NA	NA	NA	NA	NA	None	Correct	R-Resistant	None	None	MUT1	WT1	Correct	Pos	Pos	NA	NA	NA	NA	NA	NA	NA	NA	NA	NA	NA	NA	NA	NA	S-Sensitive	None	None	23/03/2015	No	Done	NA
214	G1283	15	NA	NA	NA	NA	NA	NA	NA	NA	NA	NA	NA	NA	NA	NA	NA	NA	WT2; WT3; WT1	Correct	R-Resistant	None	inhA WT1; inhA WT2	None	None	Correct	Pos	Pos	NA	NA	NA	NA	NA	NA	NA	NA	NA	NA	NA	NA	NA	NA	R-Resistant	None	rpoB WT1; rpoB WT3; rpoB WT5	23/03/2015	No	Done	NA
215	G1284	15	NA	NA	NA	NA	NA	NA	NA	NA	NA	NA	NA	NA	NA	NA	NA	NA	None	Correct	S-Sensitive	None	None	None	None	Correct	Pos	Pos	NA	NA	NA	NA	NA	NA	NA	NA	NA	NA	NA	NA	NA	NA	R-Resistant	None	rpoB WT1; rpoB WT3; rpoB WT5	23/03/2015	No	Done	NA
216	G1285	15	NA	NA	NA	NA	NA	NA	NA	NA	NA	NA	NA	NA	NA	NA	NA	NA	None	Correct	S-Sensitive	None	None	None	None	Correct	Pos	Pos	NA	NA	NA	NA	NA	NA	NA	NA	NA	NA	NA	NA	NA	NA	S-Sensitive	None	None	23/03/2015	No	Done	NA
217	G1286	15	NA	NA	NA	NA	NA	NA	NA	NA	NA	NA	NA	NA	NA	NA	NA	NA	None	Correct	S-Sensitive	None	None	None	None	Correct	Pos	Pos	NA	NA	NA	NA	NA	NA	NA	NA	NA	NA	NA	NA	NA	NA	S-Sensitive	None	None	23/03/2015	No	Done	NA
218	G1287	15	NA	NA	NA	NA	NA	NA	NA	NA	NA	NA	NA	NA	NA	NA	NA	NA	None	Correct	S-Sensitive	None	None	None	None	Correct	Pos	Pos	NA	NA	NA	NA	NA	NA	NA	NA	NA	NA	NA	NA	NA	NA	S-Sensitive	None	None	23/03/2015	No	Done	NA
219	G1288	15	NA	NA	NA	NA	NA	NA	NA	NA	NA	NA	NA	NA	NA	NA	NA	NA	None	Correct	S-Sensitive	None	None	None	None	Correct	Pos	Pos	NA	NA	NA	NA	NA	NA	NA	NA	NA	NA	NA	NA	NA	NA	S-Sensitive	None	None	23/03/2015	No	Done	NA
220	G1289	15	NA	NA	NA	NA	NA	NA	NA	NA	NA	NA	NA	NA	NA	NA	NA	NA	None	Correct	S-Sensitive	None	None	None	None	Correct	Pos	Pos	NA	NA	NA	NA	NA	NA	NA	NA	NA	NA	NA	NA	NA	NA	S-Sensitive	None	None	23/03/2015	No	Done	NA
221	G1291	15	NA	NA	NA	NA	NA	NA	NA	NA	NA	NA	NA	NA	NA	NA	NA	NA	WT2; WT3; WT4; WT5; WT1	Correct	R-Resistant	None	inhA WT1; inhA WT2	None	WT1	Correct	Neg	Neg	NA	NA	NA	NA	NA	NA	NA	NA	NA	NA	NA	NA	NA	NA	R-Resistant	None	rpoB WT1; rpoB WT3; rpoB WT5	23/03/2015	No	Done	NA
222	G1292	15	NA	NA	NA	NA	NA	NA	NA	NA	NA	NA	NA	NA	NA	NA	NA	NA	None	Correct	R-Resistant	None	None	MUT1	WT1	Correct	Pos	Pos	NA	0	0	NA	NA	NA	NA	0	0	0	0	NA	NA	NA	S-Sensitive	None	None	23/03/2015	No	Done	NA
223	G1293	15	NA	NA	NA	NA	NA	NA	NA	NA	NA	NA	NA	NA	NA	NA	NA	NA	None	Correct	R-Resistant	None	None	MUT1	WT1	Correct	Pos	Pos	NA	NA	NA	NA	NA	NA	NA	NA	NA	NA	NA	NA	NA	NA	R-Resistant	None	rpoB WT1; rpoB WT3; rpoB WT5	23/03/2015	No	Done	NA
224	G1294	15	NA	NA	NA	NA	NA	NA	NA	NA	NA	NA	NA	NA	NA	NA	NA	NA	None	Correct	R-Resistant	inhA MUT1	inhA WT1	MUT1	WT1	Correct	Pos	Pos	NA	NA	NA	NA	NA	NA	NA	NA	NA	NA	NA	NA	NA	NA	R-Resistant	None	rpoB WT5	23/03/2015	No	Done	NA
225	G1295	15	NA	NA	NA	NA	NA	NA	NA	NA	NA	NA	NA	NA	NA	NA	NA	NA	None	Correct	R-Resistant	inhA MUT1	inhA WT1	MUT1	WT1	Correct	Pos	Pos	NA	0	0	NA	NA	NA	NA	0	0	0	0	NA	NA	NA	R-Resistant	None	rpoB WT5	23/03/2015	No	Done	NA
226	G1296	15	NA	NA	NA	NA	NA	NA	NA	NA	NA	NA	NA	NA	NA	NA	NA	NA	None	Correct	R-Resistant	None	None	MUT1	WT1	Correct	Pos	Pos	NA	NA	NA	NA	NA	NA	NA	NA	NA	NA	NA	NA	NA	NA	R-Resistant	rpoB MT3	None	23/03/2015	No	Done	NA
227	G1297	15	NA	NA	NA	NA	NA	NA	NA	NA	NA	NA	NA	NA	NA	NA	NA	NA	None	Correct	R-Resistant	None	None	MUT1	WT1	Correct	Pos	Pos	NA	NA	NA	NA	NA	NA	NA	NA	NA	NA	NA	NA	NA	NA	R-Resistant	rpoB MT1	rpoB WT5	23/03/2015	No	Done	NA
228	G1298	15	NA	NA	NA	NA	NA	NA	NA	NA	NA	NA	NA	NA	NA	NA	NA	NA	None	Correct	R-Resistant	None	None	MUT1	WT1	Correct	Pos	Pos	NA	0	0	NA	NA	NA	NA	0	0	0	0	NA	NA	NA	R-Resistant	rpoB MT1	rpoB WT5	23/03/2015	No	Done	NA
229	G1299	15	NA	NA	NA	NA	NA	NA	NA	NA	NA	NA	NA	NA	NA	NA	NA	NA	None	Correct	R-Resistant	None	None	MUT1	WT1	Correct	Pos	Pos	NA	NA	NA	NA	NA	NA	NA	NA	NA	NA	NA	NA	NA	NA	R-Resistant	rpoB MT1	rpoB WT5	23/03/2015	No	Done	NA
231	G1301	15	NA	NA	NA	NA	NA	NA	NA	NA	NA	NA	NA	NA	NA	NA	NA	NA	None	Correct	S-Sensitive	None	None	None	None	Correct	Pos	Pos	NA	NA	NA	NA	NA	NA	NA	NA	NA	NA	NA	NA	NA	NA	S-Sensitive	None	None	23/03/2015	No	Done	NA
232	G1303	15	NA	NA	NA	NA	NA	NA	NA	NA	NA	NA	NA	NA	NA	NA	NA	NA	None	Correct	R-Resistant	None	inhA WT1	MUT1	WT1	Correct	Pos	Pos	NA	0	0	NA	NA	NA	NA	0	0	0	0	NA	NA	NA	R-Resistant	rpoB MT1	rpoB WT5	23/03/2015	No	Done	NA
233	G1304	15	NA	NA	NA	NA	NA	NA	NA	NA	NA	NA	NA	NA	NA	NA	NA	NA	None	Correct	S-Sensitive	None	None	None	None	Correct	Pos	Pos	NA	0	0	NA	NA	NA	NA	0	0	0	0	NA	NA	NA	R-Resistant	None	rpoB WT3	23/03/2015	No	Done	NA
234	G1305	15	NA	NA	NA	NA	NA	NA	NA	NA	NA	NA	NA	NA	NA	NA	NA	NA	None	Correct	S-Sensitive	None	None	None	None	Correct	Pos	Pos	NA	NA	NA	NA	NA	NA	NA	NA	NA	NA	NA	NA	NA	NA	S-Sensitive	None	None	23/03/2015	No	Done	NA
236	G1307	15	NA	NA	NA	NA	NA	NA	NA	NA	NA	NA	NA	NA	NA	NA	NA	NA	None	Correct	S-Sensitive	None	None	None	None	Correct	Pos	Pos	NA	NA	NA	NA	NA	NA	NA	NA	NA	NA	NA	NA	NA	NA	S-Sensitive	None	None	23/03/2015	No	Done	NA
237	G1308	15	NA	NA	NA	NA	NA	NA	NA	NA	NA	NA	NA	NA	NA	NA	NA	NA	None	Correct	R-Resistant	inhA MUT1	inhA WT1	MUT1	WT1	Correct	Pos	Pos	NA	NA	NA	NA	NA	NA	NA	NA	NA	NA	NA	NA	NA	NA	R-Resistant	rpoB MT1	rpoB WT5	23/03/2015	No	Done	NA
238	G1309	15	NA	NA	NA	NA	NA	NA	NA	NA	NA	NA	NA	NA	NA	NA	NA	NA	None	Correct	S-Sensitive	None	None	None	None	Correct	Pos	Pos	NA	0	0	NA	NA	NA	NA	0	0	0	0	NA	NA	NA	S-Sensitive	None	None	23/03/2015	No	Done	NA
239	G1310	15	NA	NA	NA	NA	NA	NA	NA	NA	NA	NA	NA	NA	NA	NA	NA	NA	WT2; WT3; WT4; WT5; WT1	Correct	R-Resistant	None	inhA WT1; inhA WT2	None	None	Correct	Neg	Neg	NA	NA	NA	NA	NA	NA	NA	NA	NA	NA	NA	NA	NA	NA	R-Resistant	None	rpoB WT1; rpoB WT3; rpoB WT5	23/03/2015	No	Done	NA
240	G1311	15	NA	NA	NA	NA	NA	NA	NA	NA	NA	NA	NA	NA	NA	NA	NA	NA	None	Correct	S-Sensitive	None	None	None	None	Correct	Pos	Pos	NA	NA	NA	NA	NA	NA	NA	NA	NA	NA	NA	NA	NA	NA	R-Resistant	None	rpoB WT3; rpoB WT5	23/03/2015	No	Done	NA
241	G1312	15	NA	NA	NA	NA	NA	NA	NA	NA	NA	NA	NA	NA	NA	NA	NA	NA	None	Correct	R-Resistant	None	None	MUT1	WT1	Correct	Pos	Pos	NA	0	0	NA	NA	NA	NA	0	0	0	0	NA	NA	NA	R-Resistant	rpoB MT1	rpoB WT5	23/03/2015	No	Done	NA
242	G1313	15	NA	NA	NA	NA	NA	NA	NA	NA	NA	NA	NA	NA	NA	NA	NA	NA	None	Correct	S-Sensitive	None	None	None	None	Correct	Pos	Pos	NA	NA	NA	NA	NA	NA	NA	NA	NA	NA	NA	NA	NA	NA	S-Sensitive	None	None	23/03/2015	No	Done	NA
243	G1314	15	NA	NA	NA	NA	NA	NA	NA	NA	NA	NA	NA	NA	NA	NA	NA	NA	None	Correct	R-Resistant	None	None	None	None	Correct	Pos	Pos	NA	NA	NA	NA	NA	NA	NA	NA	NA	NA	NA	NA	NA	NA	R-Resistant	None	rpoB WT3	23/03/2015	No	Done	NA
244	G1315	15	NA	NA	NA	NA	NA	NA	NA	NA	NA	NA	NA	NA	NA	NA	NA	NA	None	Correct	R-Resistant	None	inhA WT1	None	WT1	Correct	Pos	Pos	NA	0	0	NA	NA	NA	NA	0	0	0	0	NA	NA	NA	R-Resistant	None	rpoB WT5	23/03/2015	No	Done	NA
245	G1316	15	NA	NA	NA	NA	NA	NA	NA	NA	NA	NA	NA	NA	NA	NA	NA	NA	None	Correct	R-Resistant	None	inhA WT1	MUT1	WT1	Correct	Pos	Pos	NA	NA	NA	NA	NA	NA	NA	NA	NA	NA	NA	NA	NA	NA	R-Resistant	rpoB MT1	rpoB WT5	24/03/2015	No	Done	NA
246	G1317	15	NA	NA	NA	NA	NA	NA	NA	NA	NA	NA	NA	NA	NA	NA	NA	NA	None	Correct	R-Resistant	None	None	MUT1	WT1	Correct	Pos	Pos	NA	NA	NA	NA	NA	NA	NA	NA	NA	NA	NA	NA	NA	NA	R-Resistant	rpoB MT1	rpoB WT5	24/03/2015	No	Done	NA
247	G1318	15	NA	NA	NA	NA	NA	NA	NA	NA	NA	NA	NA	NA	NA	NA	NA	NA	None	Correct	S-Sensitive	None	None	None	None	Correct	Pos	Pos	NA	0	0	NA	NA	NA	NA	0	0	0	0	NA	NA	NA	S-Sensitive	None	None	24/03/2015	No	Done	NA
248	G1319	15	NA	NA	NA	NA	NA	NA	NA	NA	NA	NA	NA	NA	NA	NA	NA	NA	None	Correct	R-Resistant	None	inhA WT1	MUT1	WT1	Correct	Pos	Pos	NA	NA	NA	NA	NA	NA	NA	NA	NA	NA	NA	NA	NA	NA	R-Resistant	rpoB MT1	rpoB WT5	24/03/2015	No	Done	NA
249	G1320	15	NA	NA	NA	NA	NA	NA	NA	NA	NA	NA	NA	NA	NA	NA	NA	NA	None	Correct	R-Resistant	None	inhA WT1	MUT1	WT1	Correct	Pos	Pos	NA	NA	NA	NA	NA	NA	NA	NA	NA	NA	NA	NA	NA	NA	R-Resistant	None	rpoB WT5	24/03/2015	No	Done	NA
250	G1321	15	NA	NA	NA	NA	NA	NA	NA	NA	NA	NA	NA	NA	NA	NA	NA	NA	None	Correct	S-Sensitive	None	None	None	None	Correct	Pos	Pos	NA	NA	NA	NA	NA	NA	NA	NA	NA	NA	NA	NA	NA	NA	S-Sensitive	None	None	24/03/2015	No	Done	NA
251	G1322	15	NA	NA	NA	NA	NA	NA	NA	NA	NA	NA	NA	NA	NA	NA	NA	NA	None	Correct	S-Sensitive	None	None	None	None	Correct	Pos	Pos	NA	0	0	NA	NA	NA	NA	0	0	0	0	NA	NA	NA	R-Resistant	None	rpoB WT3	24/03/2015	No	Done	NA
252	G1323	15	NA	NA	NA	NA	NA	NA	NA	NA	NA	NA	NA	NA	NA	NA	NA	NA	None	Correct	R-Resistant	None	None	MUT1	WT1	Correct	Pos	Pos	NA	NA	NA	NA	NA	NA	NA	NA	NA	NA	NA	NA	NA	NA	S-Sensitive	None	None	24/03/2015	No	Done	NA
253	G1324	15	NA	NA	NA	NA	NA	NA	NA	NA	NA	NA	NA	NA	NA	NA	NA	NA	None	Correct	R-Resistant	None	None	MUT1	WT1	Correct	Pos	Pos	NA	NA	NA	NA	NA	NA	NA	NA	NA	NA	NA	NA	NA	NA	S-Sensitive	None	None	24/03/2015	No	Done	NA
254	G1325	15	NA	NA	NA	NA	NA	NA	NA	NA	NA	NA	NA	NA	NA	NA	NA	NA	None	Correct	R-Resistant	None	None	MUT1	WT1	Correct	Pos	Pos	NA	NA	NA	NA	NA	NA	NA	NA	NA	NA	NA	NA	NA	NA	S-Sensitive	None	None	24/03/2015	No	Done	NA
255	G1326	15	NA	NA	NA	NA	NA	NA	NA	NA	NA	NA	NA	NA	NA	NA	NA	NA	None	Correct	R-Resistant	None	None	MUT1	WT1	Correct	Pos	Pos	NA	NA	NA	NA	NA	NA	NA	NA	NA	NA	NA	NA	NA	NA	S-Sensitive	None	None	24/03/2015	No	Done	NA
256	G1327	15	NA	NA	NA	NA	NA	NA	NA	NA	NA	NA	NA	NA	NA	NA	NA	NA	None	Correct	R-Resistant	None	None	MUT1	WT1	Correct	Pos	Pos	NA	NA	NA	NA	NA	NA	NA	NA	NA	NA	NA	NA	NA	NA	S-Sensitive	None	None	24/03/2015	No	Done	NA
257	G1329	15	NA	NA	NA	NA	NA	NA	NA	NA	NA	NA	NA	NA	NA	NA	NA	NA	None	Correct	R-Resistant	None	None	MUT1	WT1	Correct	Pos	Pos	NA	NA	NA	NA	NA	NA	NA	NA	NA	NA	NA	NA	NA	NA	S-Sensitive	None	None	24/03/2015	No	Done	NA
258	G1330	15	NA	NA	NA	NA	NA	NA	NA	NA	NA	NA	NA	NA	NA	NA	NA	NA	None	Correct	S-Sensitive	None	None	None	None	Correct	Pos	Pos	NA	NA	NA	NA	NA	NA	NA	NA	NA	NA	NA	NA	NA	NA	S-Sensitive	None	None	24/03/2015	No	Done	NA
259	G1331	15	NA	NA	NA	NA	NA	NA	NA	NA	NA	NA	NA	NA	NA	NA	NA	NA	None	Correct	R-Resistant	None	None	MUT1	WT1	Correct	Pos	Pos	NA	NA	NA	NA	NA	NA	NA	NA	NA	NA	NA	NA	NA	NA	R-Resistant	rpoB MT1	rpoB WT5	24/03/2015	No	Done	NA
260	G1332	15	NA	NA	NA	NA	NA	NA	NA	NA	NA	NA	NA	NA	NA	NA	NA	NA	WT2; WT3; WT4; WT5; WT1	Correct	R-Resistant	None	inhA WT1; inhA WT2	None	WT1	Correct	Neg	Neg	NA	NA	NA	NA	NA	NA	NA	NA	NA	NA	NA	NA	NA	NA	R-Resistant	None	rpoB WT3; rpoB WT5	24/03/2015	No	Done	NA
261	G1333	15	NA	NA	NA	NA	NA	NA	NA	NA	NA	NA	NA	NA	NA	NA	NA	NA	None	Correct	S-Sensitive	None	None	None	None	Correct	Pos	Pos	NA	NA	NA	NA	NA	NA	NA	NA	NA	NA	NA	NA	NA	NA	S-Sensitive	None	None	24/03/2015	No	Done	NA
262	G1334	15	NA	NA	NA	NA	NA	NA	NA	NA	NA	NA	NA	NA	NA	NA	NA	NA	None	Correct	R-Resistant	None	None	MUT1	WT1	Correct	Pos	Pos	NA	NA	NA	NA	NA	NA	NA	NA	NA	NA	NA	NA	NA	NA	R-Resistant	None	rpoB WT3; rpoB WT5	24/03/2015	No	Done	NA
263	G1335	15	NA	NA	NA	NA	NA	NA	NA	NA	NA	NA	NA	NA	NA	NA	NA	NA	None	Correct	R-Resistant	None	inhA WT1	MUT1	WT1	Correct	Pos	Pos	NA	NA	NA	NA	NA	NA	NA	NA	NA	NA	NA	NA	NA	NA	R-Resistant	rpoB MT1	rpoB WT5	24/03/2015	No	Done	NA
264	G1336	15	NA	NA	NA	NA	NA	NA	NA	NA	NA	NA	NA	NA	NA	NA	NA	NA	None	Correct	R-Resistant	None	None	MUT1	WT1	Correct	Pos	Pos	NA	NA	NA	NA	NA	NA	NA	NA	NA	NA	NA	NA	NA	NA	S-Sensitive	None	None	24/03/2015	No	Done	NA
268	G1348	15	NA	NA	NA	NA	NA	NA	NA	NA	NA	NA	NA	NA	NA	NA	NA	NA	None	Correct	S-Sensitive	None	None	None	None	Correct	Pos	Pos	NA	NA	NA	NA	NA	NA	NA	NA	NA	NA	NA	NA	NA	NA	S-Sensitive	None	None	24/03/2015	No	Done	NA
270	SA1001	9595	NA	NA	NA	NA	NA	NA	NA	NA	NA	NA	NA	NA	NA	NA	NA	NA	None	Correct	S-Sensitive	None	None	None	None	Correct	Pos	Pos	NA	NA	NA	NA	NA	NA	NA	NA	NA	NA	NA	NA	NA	NA	S-Sensitive	None	None	19/02/2015	No	Done	NA
271	SA1003	9595	NA	NA	NA	NA	NA	NA	NA	NA	NA	NA	NA	NA	NA	NA	NA	NA	None	Correct	S-Sensitive	None	None	None	None	Correct	Pos	Pos	NA	NA	NA	NA	NA	NA	NA	NA	NA	NA	NA	NA	NA	NA	S-Sensitive	None	None	19/02/2015	No	Done	NA
272	SA1004	9595	NA	NA	NA	NA	NA	NA	NA	NA	NA	NA	NA	NA	NA	NA	NA	NA	WT3	Correct	R-Resistant	None	None	None	WT1	Correct	Pos	Pos	NA	NA	NA	NA	NA	NA	NA	NA	NA	NA	NA	NA	NA	NA	R-Resistant	rpoB MT1	rpoB WT5	19/02/2015	No	Done	NA
273	SA1005	9595	NA	NA	NA	NA	NA	NA	NA	NA	NA	NA	NA	NA	NA	NA	NA	NA	None	Correct	S-Sensitive	None	None	None	None	Correct	Pos	Pos	NA	NA	NA	NA	NA	NA	NA	NA	NA	NA	NA	NA	NA	NA	S-Sensitive	None	None	19/02/2015	No	Done	NA
274	SA1006	9595	NA	NA	NA	NA	NA	NA	NA	NA	NA	NA	NA	NA	NA	NA	NA	NA	None	Correct	S-Sensitive	None	None	None	None	Correct	Pos	Pos	NA	NA	NA	NA	NA	NA	NA	NA	NA	NA	NA	NA	NA	NA	S-Sensitive	None	None	19/02/2015	No	Done	NA
275	SA1007	9595	NA	NA	NA	NA	NA	NA	NA	NA	NA	NA	NA	NA	NA	NA	NA	NA	None	Correct	R-Resistant	None	None	MUT1	WT1	Correct	Pos	Pos	NA	NA	NA	NA	NA	NA	NA	NA	NA	NA	NA	NA	NA	NA	R-Resistant	rpoB MT1	rpoB WT5	19/02/2015	No	Done	NA
276	SA1008	9595	NA	NA	NA	NA	NA	NA	NA	NA	NA	NA	NA	NA	NA	NA	NA	NA	None	Correct	S-Sensitive	None	None	None	None	Correct	Pos	Pos	NA	NA	NA	NA	NA	NA	NA	NA	NA	NA	NA	NA	NA	NA	S-Sensitive	None	None	19/02/2015	No	Done	NA
277	SA1010	9595	NA	NA	NA	NA	NA	NA	NA	NA	NA	NA	NA	NA	NA	NA	NA	NA	None	Correct	S-Sensitive	None	None	None	None	Correct	Pos	Pos	NA	NA	NA	NA	NA	NA	NA	NA	NA	NA	NA	NA	NA	NA	S-Sensitive	None	None	19/02/2015	No	Done	NA
278	SA1014	9595	NA	NA	NA	NA	NA	NA	NA	NA	NA	NA	NA	NA	NA	NA	NA	NA	None	Correct	S-Sensitive	None	None	None	None	Correct	Pos	Pos	NA	NA	NA	NA	NA	NA	NA	NA	NA	NA	NA	NA	NA	NA	S-Sensitive	None	None	19/02/2015	No	Done	NA
279	SA1015	9595	NA	NA	NA	NA	NA	NA	NA	NA	NA	NA	NA	NA	NA	NA	NA	NA	None	Correct	S-Sensitive	None	None	None	None	Correct	Pos	Pos	NA	NA	NA	NA	NA	NA	NA	NA	NA	NA	NA	NA	NA	NA	S-Sensitive	None	None	19/02/2015	No	Done	NA
280	SA1016	9595	NA	NA	NA	NA	NA	NA	NA	NA	NA	NA	NA	NA	NA	NA	NA	NA	None	Correct	S-Sensitive	None	None	None	None	Correct	Pos	Pos	NA	NA	NA	NA	NA	NA	NA	NA	NA	NA	NA	NA	NA	NA	S-Sensitive	None	None	19/02/2015	No	Done	NA
281	SA1017	9595	NA	NA	NA	NA	NA	NA	NA	NA	NA	NA	NA	NA	NA	NA	NA	NA	None	Correct	R-Resistant	None	None	MUT1	WT1	Correct	Pos	Pos	NA	NA	NA	NA	NA	NA	NA	NA	NA	NA	NA	NA	NA	NA	S-Sensitive	None	None	19/02/2015	No	Done	NA
282	SA1018	9595	NA	NA	NA	NA	NA	NA	NA	NA	NA	NA	NA	NA	NA	NA	NA	NA	None	Correct	S-Sensitive	None	None	None	None	Correct	Pos	Pos	NA	NA	NA	NA	NA	NA	NA	NA	NA	NA	NA	NA	NA	NA	S-Sensitive	None	None	19/02/2015	No	Done	NA
283	SA1020	9595	NA	NA	NA	NA	NA	NA	NA	NA	NA	NA	NA	NA	NA	NA	NA	NA	WT1	Correct	R-Resistant	None	None	None	None	Correct	Pos	Pos	NA	NA	NA	NA	NA	NA	NA	NA	NA	NA	NA	NA	NA	NA	S-Sensitive	None	None	19/02/2015	No	Done	NA
284	SA1021	9595	NA	NA	NA	NA	NA	NA	NA	NA	NA	NA	NA	NA	NA	NA	NA	NA	None	Correct	R-Resistant	inhA MUT2	None	None	None	Correct	Pos	Pos	NA	NA	NA	NA	NA	NA	NA	NA	NA	NA	NA	NA	NA	NA	S-Sensitive	None	None	19/02/2015	No	Done	NA
285	SA1023	9595	NA	NA	NA	NA	NA	NA	NA	NA	NA	NA	NA	NA	NA	NA	NA	NA	None	Correct	S-Sensitive	None	None	None	None	Correct	Pos	Pos	NA	NA	NA	NA	NA	NA	NA	NA	NA	NA	NA	NA	NA	NA	S-Sensitive	None	None	19/02/2015	No	Done	NA
286	SA1024	9595	NA	NA	NA	NA	NA	NA	NA	NA	NA	NA	NA	NA	NA	NA	NA	NA	None	Correct	R-Resistant	None	inhA WT1	None	None	Correct	Pos	Pos	NA	NA	NA	NA	NA	NA	NA	NA	NA	NA	NA	NA	NA	NA	R-Resistant	rpoB MT1	rpoB WT5	19/02/2015	No	Done	NA
287	SA1025	9595	NA	NA	NA	NA	NA	NA	NA	NA	NA	NA	NA	NA	NA	NA	NA	NA	None	Correct	S-Sensitive	None	None	None	None	Correct	Pos	Pos	NA	NA	NA	NA	NA	NA	NA	NA	NA	NA	NA	NA	NA	NA	S-Sensitive	None	None	19/02/2015	No	Done	NA
288	SA1026	9595	NA	NA	NA	NA	NA	NA	NA	NA	NA	NA	NA	NA	NA	NA	NA	NA	None	Correct	S-Sensitive	None	None	None	None	Correct	Pos	Pos	NA	NA	NA	NA	NA	NA	NA	NA	NA	NA	NA	NA	NA	NA	S-Sensitive	None	None	19/02/2015	No	Done	NA
289	SA1027	9595	NA	NA	NA	NA	NA	NA	NA	NA	NA	NA	NA	NA	NA	NA	NA	NA	None	Correct	S-Sensitive	None	None	None	None	Correct	Pos	Pos	NA	NA	NA	NA	NA	NA	NA	NA	NA	NA	NA	NA	NA	NA	S-Sensitive	None	None	19/02/2015	No	Done	NA
290	SA1028	9595	NA	NA	NA	NA	NA	NA	NA	NA	NA	NA	NA	NA	NA	NA	NA	NA	None	Correct	S-Sensitive	None	None	None	None	Correct	Pos	Pos	NA	NA	NA	NA	NA	NA	NA	NA	NA	NA	NA	NA	NA	NA	S-Sensitive	None	None	19/02/2015	No	Done	NA
291	SA1029	9595	NA	NA	NA	NA	NA	NA	NA	NA	NA	NA	NA	NA	NA	NA	NA	NA	None	Correct	S-Sensitive	None	None	None	None	Correct	Pos	Pos	NA	NA	NA	NA	NA	NA	NA	NA	NA	NA	NA	NA	NA	NA	S-Sensitive	None	None	19/02/2015	No	Done	NA
292	SA1030	9595	NA	NA	NA	NA	NA	NA	NA	NA	NA	NA	NA	NA	NA	NA	NA	NA	None	Correct	S-Sensitive	None	None	None	None	Correct	Pos	Pos	NA	NA	NA	NA	NA	NA	NA	NA	NA	NA	NA	NA	NA	NA	S-Sensitive	None	None	19/02/2015	No	Done	NA
293	SA1032	9595	NA	NA	NA	NA	NA	NA	NA	NA	NA	NA	NA	NA	NA	NA	NA	NA	None	Correct	R-Resistant	None	None	MUT1	WT1	Correct	Pos	Pos	NA	NA	NA	NA	NA	NA	NA	NA	NA	NA	NA	NA	NA	NA	S-Sensitive	None	None	19/02/2015	No	Done	NA
294	SA1034	9595	NA	NA	NA	NA	NA	NA	NA	NA	NA	NA	NA	NA	NA	NA	NA	NA	None	Correct	S-Sensitive	None	None	None	None	Correct	Pos	Pos	NA	NA	NA	NA	NA	NA	NA	NA	NA	NA	NA	NA	NA	NA	S-Sensitive	None	None	19/02/2015	No	Done	NA
295	SA1036	9595	NA	NA	NA	NA	NA	NA	NA	NA	NA	NA	NA	NA	NA	NA	NA	NA	None	Correct	S-Sensitive	None	None	None	None	Correct	Pos	Pos	NA	NA	NA	NA	NA	NA	NA	NA	NA	NA	NA	NA	NA	NA	S-Sensitive	None	None	19/02/2015	No	Done	NA
296	SA1037	9595	NA	NA	NA	NA	NA	NA	NA	NA	NA	NA	NA	NA	NA	NA	NA	NA	None	Correct	S-Sensitive	None	None	None	None	Correct	Pos	Pos	NA	NA	NA	NA	NA	NA	NA	NA	NA	NA	NA	NA	NA	NA	S-Sensitive	None	None	19/02/2015	No	Done	NA
297	SA1039	9595	NA	NA	NA	NA	NA	NA	NA	NA	NA	NA	NA	NA	NA	NA	NA	NA	None	Correct	S-Sensitive	None	None	None	None	Correct	Pos	Pos	NA	NA	NA	NA	NA	NA	NA	NA	NA	NA	NA	NA	NA	NA	S-Sensitive	None	None	19/02/2015	No	Done	NA
298	SA1042	9595	NA	NA	NA	NA	NA	NA	NA	NA	NA	NA	NA	NA	NA	NA	NA	NA	None	Correct	R-Resistant	None	inhA WT1	None	None	Correct	Pos	Pos	NA	NA	NA	NA	NA	NA	NA	NA	NA	NA	NA	NA	NA	NA	R-Resistant	rpoB MT1	rpoB WT5	19/02/2015	No	Done	NA
299	SA1043	9595	NA	NA	NA	NA	NA	NA	NA	NA	NA	NA	NA	NA	NA	NA	NA	NA	None	Correct	S-Sensitive	None	None	None	None	Correct	Pos	Pos	NA	NA	NA	NA	NA	NA	NA	NA	NA	NA	NA	NA	NA	NA	S-Sensitive	None	None	19/02/2015	No	Done	NA
300	SA1044	9595	NA	NA	NA	NA	NA	NA	NA	NA	NA	NA	NA	NA	NA	NA	NA	NA	None	Correct	S-Sensitive	None	None	None	None	Correct	Pos	Pos	NA	NA	NA	NA	NA	NA	NA	NA	NA	NA	NA	NA	NA	NA	S-Sensitive	None	None	19/02/2015	No	Done	NA
301	SA1045	9595	NA	NA	NA	NA	NA	NA	NA	NA	NA	NA	NA	NA	NA	NA	NA	NA	None	Correct	S-Sensitive	None	None	None	None	Correct	Pos	Pos	NA	NA	NA	NA	NA	NA	NA	NA	NA	NA	NA	NA	NA	NA	S-Sensitive	None	None	19/02/2015	No	Done	NA
302	SA1046	9595	NA	NA	NA	NA	NA	NA	NA	NA	NA	NA	NA	NA	NA	NA	NA	NA	None	Correct	R-Resistant	None	inhA WT1	None	None	Correct	Pos	Pos	NA	NA	NA	NA	NA	NA	NA	NA	NA	NA	NA	NA	NA	NA	R-Resistant	rpoB MT1	rpoB WT5	20/02/2015	No	Done	NA
303	SA1047	9595	NA	NA	NA	NA	NA	NA	NA	NA	NA	NA	NA	NA	NA	NA	NA	NA	None	Correct	S-Sensitive	None	None	None	None	Correct	Pos	Pos	NA	NA	NA	NA	NA	NA	NA	NA	NA	NA	NA	NA	NA	NA	S-Sensitive	None	None	20/02/2015	No	Done	NA
304	SA1048	9595	NA	NA	NA	NA	NA	NA	NA	NA	NA	NA	NA	NA	NA	NA	NA	NA	None	Correct	R-Resistant	None	None	MUT1	WT1	Correct	Pos	Pos	NA	NA	NA	NA	NA	NA	NA	NA	NA	NA	NA	NA	NA	NA	R-Resistant	rpoB MT3	None	20/02/2015	No	Done	NA
305	SA1049	9595	NA	NA	NA	NA	NA	NA	NA	NA	NA	NA	NA	NA	NA	NA	NA	NA	None	Correct	S-Sensitive	None	None	None	None	Correct	Pos	Pos	NA	NA	NA	NA	NA	NA	NA	NA	NA	NA	NA	NA	NA	NA	S-Sensitive	None	None	20/02/2015	No	Done	NA
306	SA1050	9595	NA	NA	NA	NA	NA	NA	NA	NA	NA	NA	NA	NA	NA	NA	NA	NA	None	Correct	S-Sensitive	None	None	None	None	Correct	Pos	Pos	NA	NA	NA	NA	NA	NA	NA	NA	NA	NA	NA	NA	NA	NA	S-Sensitive	None	None	20/02/2015	No	Done	NA
307	SA1052	9595	NA	NA	NA	NA	NA	NA	NA	NA	NA	NA	NA	NA	NA	NA	NA	NA	None	Correct	S-Sensitive	None	None	None	None	Correct	Pos	Pos	NA	NA	NA	NA	NA	NA	NA	NA	NA	NA	NA	NA	NA	NA	S-Sensitive	None	None	20/02/2015	No	Done	NA
308	SA1053	9595	NA	NA	NA	NA	NA	NA	NA	NA	NA	NA	NA	NA	NA	NA	NA	NA	None	Correct	R-Resistant	None	None	MUT1	WT1	Correct	Pos	Pos	NA	NA	NA	NA	NA	NA	NA	NA	NA	NA	NA	NA	NA	NA	R-Resistant	rpoB MT1	rpoB WT5	20/02/2015	No	Done	NA
309	SA1054	9595	NA	NA	NA	NA	NA	NA	NA	NA	NA	NA	NA	NA	NA	NA	NA	NA	None	Correct	S-Sensitive	None	None	None	None	Correct	Pos	Pos	NA	NA	NA	NA	NA	NA	NA	NA	NA	NA	NA	NA	NA	NA	S-Sensitive	None	None	20/02/2015	No	Done	NA
310	SA1055	9595	NA	NA	NA	NA	NA	NA	NA	NA	NA	NA	NA	NA	NA	NA	NA	NA	None	Correct	S-Sensitive	None	None	None	None	Correct	Pos	Pos	NA	NA	NA	NA	NA	NA	NA	NA	NA	NA	NA	NA	NA	NA	S-Sensitive	None	None	20/02/2015	No	Done	NA
311	SA1056	9595	NA	NA	NA	NA	NA	NA	NA	NA	NA	NA	NA	NA	NA	NA	NA	NA	None	Correct	S-Sensitive	None	None	None	None	Correct	Pos	Pos	NA	NA	NA	NA	NA	NA	NA	NA	NA	NA	NA	NA	NA	NA	S-Sensitive	None	None	20/02/2015	No	Done	NA
312	SA1059	9595	NA	NA	NA	NA	NA	NA	NA	NA	NA	NA	NA	NA	NA	NA	NA	NA	WT1	Correct	R-Resistant	None	None	None	None	Correct	Pos	Pos	NA	NA	NA	NA	NA	NA	NA	NA	NA	NA	NA	NA	NA	NA	S-Sensitive	None	None	20/02/2015	No	Done	NA
313	SA1060	9595	NA	NA	NA	NA	NA	NA	NA	NA	NA	NA	NA	NA	NA	NA	NA	NA	None	Correct	S-Sensitive	None	None	None	None	Correct	Pos	Pos	NA	NA	NA	NA	NA	NA	NA	NA	NA	NA	NA	NA	NA	NA	S-Sensitive	None	None	20/02/2015	No	Done	NA
314	SA1061	9595	NA	NA	NA	NA	NA	NA	NA	NA	NA	NA	NA	NA	NA	NA	NA	NA	None	Correct	S-Sensitive	None	None	None	None	Correct	Pos	Pos	NA	NA	NA	NA	NA	NA	NA	NA	NA	NA	NA	NA	NA	NA	S-Sensitive	None	None	20/02/2015	No	Done	NA
315	SA1062	9595	NA	NA	NA	NA	NA	NA	NA	NA	NA	NA	NA	NA	NA	NA	NA	NA	None	Correct	S-Sensitive	None	None	None	None	Correct	Pos	Pos	NA	NA	NA	NA	NA	NA	NA	NA	NA	NA	NA	NA	NA	NA	S-Sensitive	None	None	20/02/2015	No	Done	NA
316	SA1063	9595	NA	NA	NA	NA	NA	NA	NA	NA	NA	NA	NA	NA	NA	NA	NA	NA	None	Correct	S-Sensitive	None	None	None	None	Correct	Pos	Pos	NA	NA	NA	NA	NA	NA	NA	NA	NA	NA	NA	NA	NA	NA	S-Sensitive	None	None	20/02/2015	No	Done	NA
317	SA1065	9595	NA	NA	NA	NA	NA	NA	NA	NA	NA	NA	NA	NA	NA	NA	NA	NA	None	Correct	S-Sensitive	None	None	None	None	Correct	Pos	Pos	NA	NA	NA	NA	NA	NA	NA	NA	NA	NA	NA	NA	NA	NA	S-Sensitive	None	None	20/02/2015	No	Done	NA
318	SA1066	9595	NA	NA	NA	NA	NA	NA	NA	NA	NA	NA	NA	NA	NA	NA	NA	NA	None	Correct	S-Sensitive	None	None	None	None	Correct	Pos	Pos	NA	NA	NA	NA	NA	NA	NA	NA	NA	NA	NA	NA	NA	NA	S-Sensitive	None	None	20/02/2015	No	Done	NA
319	SA1068	9595	NA	NA	NA	NA	NA	NA	NA	NA	NA	NA	NA	NA	NA	NA	NA	NA	None	Correct	S-Sensitive	None	None	None	None	Correct	Pos	Pos	NA	NA	NA	NA	NA	NA	NA	NA	NA	NA	NA	NA	NA	NA	S-Sensitive	None	None	20/02/2015	No	Done	NA
320	SA1069	9595	NA	NA	NA	NA	NA	NA	NA	NA	NA	NA	NA	NA	NA	NA	NA	NA	None	Correct	S-Sensitive	None	None	None	None	Correct	Pos	Pos	NA	NA	NA	NA	NA	NA	NA	NA	NA	NA	NA	NA	NA	NA	S-Sensitive	None	None	20/02/2015	No	Done	NA
321	SA1070	9595	NA	NA	NA	NA	NA	NA	NA	NA	NA	NA	NA	NA	NA	NA	NA	NA	None	Correct	S-Sensitive	None	None	None	None	Correct	Pos	Pos	NA	NA	NA	NA	NA	NA	NA	NA	NA	NA	NA	NA	NA	NA	S-Sensitive	None	None	20/02/2015	No	Done	NA
322	SA1071	9595	NA	NA	NA	NA	NA	NA	NA	NA	NA	NA	NA	NA	NA	NA	NA	NA	None	Correct	S-Sensitive	None	None	None	None	Correct	Pos	Pos	NA	NA	NA	NA	NA	NA	NA	NA	NA	NA	NA	NA	NA	NA	S-Sensitive	None	None	20/02/2015	No	Done	NA
323	SA1074	9595	NA	NA	NA	NA	NA	NA	NA	NA	NA	NA	NA	NA	NA	NA	NA	NA	None	Correct	I-Indeterminate	None	None	None	None	Correct	Neg	Neg	NA	NA	NA	NA	NA	NA	NA	NA	NA	NA	NA	NA	NA	NA	I-Indeterminate	None	None	20/02/2015	No	Done	NA
324	SA1075	9595	NA	NA	NA	NA	NA	NA	NA	NA	NA	NA	NA	NA	NA	NA	NA	NA	None	Correct	S-Sensitive	None	None	None	None	Correct	Pos	Pos	NA	NA	NA	NA	NA	NA	NA	NA	NA	NA	NA	NA	NA	NA	S-Sensitive	None	None	20/02/2015	No	Done	NA
325	SA1076	9595	NA	NA	NA	NA	NA	NA	NA	NA	NA	NA	NA	NA	NA	NA	NA	NA	None	Correct	S-Sensitive	None	None	None	None	Correct	Pos	Pos	NA	NA	NA	NA	NA	NA	NA	NA	NA	NA	NA	NA	NA	NA	S-Sensitive	None	None	20/02/2015	No	Done	NA
326	SA1079	9595	NA	NA	NA	NA	NA	NA	NA	NA	NA	NA	NA	NA	NA	NA	NA	NA	None	Correct	R-Resistant	None	None	MUT1	WT1	Correct	Pos	Pos	NA	NA	NA	NA	NA	NA	NA	NA	NA	NA	NA	NA	NA	NA	R-Resistant	rpoB MT1	rpoB WT5	20/02/2015	No	Done	NA
327	SA1080	9595	NA	NA	NA	NA	NA	NA	NA	NA	NA	NA	NA	NA	NA	NA	NA	NA	None	Correct	S-Sensitive	None	None	None	None	Correct	Pos	Pos	NA	NA	NA	NA	NA	NA	NA	NA	NA	NA	NA	NA	NA	NA	S-Sensitive	None	None	20/02/2015	No	Done	NA
328	SA1081	9595	NA	NA	NA	NA	NA	NA	NA	NA	NA	NA	NA	NA	NA	NA	NA	NA	None	Correct	S-Sensitive	None	None	None	None	Correct	Pos	Pos	NA	NA	NA	NA	NA	NA	NA	NA	NA	NA	NA	NA	NA	NA	S-Sensitive	None	None	20/02/2015	No	Done	NA
330	SA1085	9595	NA	NA	NA	NA	NA	NA	NA	NA	NA	NA	NA	NA	NA	NA	NA	NA	None	Correct	S-Sensitive	None	None	None	None	Correct	Pos	Pos	NA	NA	NA	NA	NA	NA	NA	NA	NA	NA	NA	NA	NA	NA	S-Sensitive	None	None	20/02/2015	No	Done	NA
331	SA1086	9595	NA	NA	NA	NA	NA	NA	NA	NA	NA	NA	NA	NA	NA	NA	NA	NA	None	Correct	S-Sensitive	None	None	None	None	Correct	Pos	Pos	NA	NA	NA	NA	NA	NA	NA	NA	NA	NA	NA	NA	NA	NA	S-Sensitive	None	None	20/02/2015	No	Done	NA
332	SA1087	9595	NA	NA	NA	NA	NA	NA	NA	NA	NA	NA	NA	NA	NA	NA	NA	NA	None	Correct	R-Resistant	None	None	MUT1	None	Correct	Pos	Pos	NA	NA	NA	NA	NA	NA	NA	NA	NA	NA	NA	NA	NA	NA	S-Sensitive	None	None	20/02/2015	No	Done	NA
333	SA1088	9595	NA	NA	NA	NA	NA	NA	NA	NA	NA	NA	NA	NA	NA	NA	NA	NA	None	Correct	S-Sensitive	None	None	None	None	Correct	Pos	Pos	NA	NA	NA	NA	NA	NA	NA	NA	NA	NA	NA	NA	NA	NA	S-Sensitive	None	None	20/02/2015	No	Done	NA
334	SA1090	9595	NA	NA	NA	NA	NA	NA	NA	NA	NA	NA	NA	NA	NA	NA	NA	NA	None	Correct	S-Sensitive	None	None	None	None	Correct	Pos	Pos	NA	NA	NA	NA	NA	NA	NA	NA	NA	NA	NA	NA	NA	NA	S-Sensitive	None	None	20/02/2015	No	Done	NA
335	SA1092	9595	NA	NA	NA	NA	NA	NA	NA	NA	NA	NA	NA	NA	NA	NA	NA	NA	None	Correct	S-Sensitive	None	None	None	None	Correct	Pos	Pos	NA	NA	NA	NA	NA	NA	NA	NA	NA	NA	NA	NA	NA	NA	S-Sensitive	None	None	20/02/2015	No	Done	NA
336	SA1093	9595	NA	NA	NA	NA	NA	NA	NA	NA	NA	NA	NA	NA	NA	NA	NA	NA	None	Correct	S-Sensitive	None	None	None	None	Correct	Pos	Pos	NA	NA	NA	NA	NA	NA	NA	NA	NA	NA	NA	NA	NA	NA	R-Resistant	None	rpoB WT1; rpoB WT3; rpoB WT5	20/02/2015	No	Done	NA
337	SA1094	9595	NA	NA	NA	NA	NA	NA	NA	NA	NA	NA	NA	NA	NA	NA	NA	NA	None	Correct	R-Resistant	None	None	MUT1	WT1	Correct	Pos	Pos	NA	NA	NA	NA	NA	NA	NA	NA	NA	NA	NA	NA	NA	NA	S-Sensitive	None	None	20/02/2015	No	Done	NA
338	SA1097	9595	NA	NA	NA	NA	NA	NA	NA	NA	NA	NA	NA	NA	NA	NA	NA	NA	None	Correct	S-Sensitive	None	None	None	None	Correct	Pos	Pos	NA	NA	NA	NA	NA	NA	NA	NA	NA	NA	NA	NA	NA	NA	S-Sensitive	None	None	20/02/2015	No	Done	NA
339	SA1098	9595	NA	NA	NA	NA	NA	NA	NA	NA	NA	NA	NA	NA	NA	NA	NA	NA	None	Correct	S-Sensitive	None	None	None	None	Correct	Pos	Pos	NA	NA	NA	NA	NA	NA	NA	NA	NA	NA	NA	NA	NA	NA	S-Sensitive	None	None	20/02/2015	No	Done	NA
340	SA1099	9595	NA	NA	NA	NA	NA	NA	NA	NA	NA	NA	NA	NA	NA	NA	NA	NA	None	Correct	S-Sensitive	None	None	None	None	Correct	Pos	Pos	NA	NA	NA	NA	NA	NA	NA	NA	NA	NA	NA	NA	NA	NA	S-Sensitive	None	None	20/02/2015	No	Done	NA
341	SA1100	9595	NA	NA	NA	NA	NA	NA	NA	NA	NA	NA	NA	NA	NA	NA	NA	NA	None	Correct	S-Sensitive	None	None	None	None	Correct	Pos	Pos	NA	NA	NA	NA	NA	NA	NA	NA	NA	NA	NA	NA	NA	NA	S-Sensitive	None	None	20/02/2015	No	Done	NA
342	SA1101	9595	NA	NA	NA	NA	NA	NA	NA	NA	NA	NA	NA	NA	NA	NA	NA	NA	WT1	Correct	R-Resistant	None	None	MUT1	WT1	Correct	Pos	Pos	NA	NA	NA	NA	NA	NA	NA	NA	NA	NA	NA	NA	NA	NA	R-Resistant	rpoB MT1	rpoB WT5	20/02/2015	No	Done	NA
343	SA1102	9595	NA	NA	NA	NA	NA	NA	NA	NA	NA	NA	NA	NA	NA	NA	NA	NA	None	Correct	R-Resistant	None	inhA WT1	None	None	Correct	Pos	Pos	NA	NA	NA	NA	NA	NA	NA	NA	NA	NA	NA	NA	NA	NA	S-Sensitive	None	None	20/02/2015	No	Done	NA
344	SA1103	9595	NA	NA	NA	NA	NA	NA	NA	NA	NA	NA	NA	NA	NA	NA	NA	NA	None	Correct	S-Sensitive	None	None	None	None	Correct	Pos	Pos	NA	NA	NA	NA	NA	NA	NA	NA	NA	NA	NA	NA	NA	NA	S-Sensitive	None	None	20/02/2015	No	Done	NA
345	SA1104	9595	NA	NA	NA	NA	NA	NA	NA	NA	NA	NA	NA	NA	NA	NA	NA	NA	None	Correct	S-Sensitive	None	None	None	None	Correct	Pos	Pos	NA	NA	NA	NA	NA	NA	NA	NA	NA	NA	NA	NA	NA	NA	S-Sensitive	None	None	20/02/2015	No	Done	NA
346	SA1105	9595	NA	NA	NA	NA	NA	NA	NA	NA	NA	NA	NA	NA	NA	NA	NA	NA	None	Correct	R-Resistant	None	inhA WT1	None	None	Correct	Pos	Pos	NA	NA	NA	NA	NA	NA	NA	NA	NA	NA	NA	NA	NA	NA	R-Resistant	rpoB MT1	rpoB WT5	20/02/2015	No	Done	NA
347	SA1106	9595	NA	NA	NA	NA	NA	NA	NA	NA	NA	NA	NA	NA	NA	NA	NA	NA	None	Correct	S-Sensitive	None	None	None	None	Correct	Pos	Pos	NA	NA	NA	NA	NA	NA	NA	NA	NA	NA	NA	NA	NA	NA	S-Sensitive	None	None	20/02/2015	No	Done	NA
348	SA1107	9595	NA	NA	NA	NA	NA	NA	NA	NA	NA	NA	NA	NA	NA	NA	NA	NA	None	Correct	S-Sensitive	None	None	None	None	Correct	Pos	Pos	NA	NA	NA	NA	NA	NA	NA	NA	NA	NA	NA	NA	NA	NA	S-Sensitive	None	None	20/02/2015	No	Done	NA
349	SA1108	9595	NA	NA	NA	NA	NA	NA	NA	NA	NA	NA	NA	NA	NA	NA	NA	NA	None	Correct	S-Sensitive	None	None	None	None	Correct	Pos	Pos	NA	NA	NA	NA	NA	NA	NA	NA	NA	NA	NA	NA	NA	NA	S-Sensitive	None	None	20/02/2015	No	Done	NA
350	SA1109	9595	NA	NA	NA	NA	NA	NA	NA	NA	NA	NA	NA	NA	NA	NA	NA	NA	None	Correct	S-Sensitive	None	None	None	None	Correct	Pos	Pos	NA	NA	NA	NA	NA	NA	NA	NA	NA	NA	NA	NA	NA	NA	S-Sensitive	None	None	20/02/2015	No	Done	NA
351	SA1111	9595	NA	NA	NA	NA	NA	NA	NA	NA	NA	NA	NA	NA	NA	NA	NA	NA	None	Correct	S-Sensitive	None	None	None	None	Correct	Pos	Pos	NA	NA	NA	NA	NA	NA	NA	NA	NA	NA	NA	NA	NA	NA	S-Sensitive	None	None	20/02/2015	No	Done	NA
352	SA1112	9595	NA	NA	NA	NA	NA	NA	NA	NA	NA	NA	NA	NA	NA	NA	NA	NA	None	Correct	S-Sensitive	None	None	None	None	Correct	Pos	Pos	NA	NA	NA	NA	NA	NA	NA	NA	NA	NA	NA	NA	NA	NA	S-Sensitive	None	None	20/02/2015	No	Done	NA
353	SA1113	9595	NA	NA	NA	NA	NA	NA	NA	NA	NA	NA	NA	NA	NA	NA	NA	NA	None	Correct	S-Sensitive	None	None	None	None	Correct	Pos	Pos	NA	NA	NA	NA	NA	NA	NA	NA	NA	NA	NA	NA	NA	NA	S-Sensitive	None	None	20/02/2015	No	Done	NA
354	SA1114	9595	NA	NA	NA	NA	NA	NA	NA	NA	NA	NA	NA	NA	NA	NA	NA	NA	None	Correct	S-Sensitive	None	None	None	None	Correct	Pos	Pos	NA	NA	NA	NA	NA	NA	NA	NA	NA	NA	NA	NA	NA	NA	S-Sensitive	None	None	20/02/2015	No	Done	NA
355	SA1116	9595	NA	NA	NA	NA	NA	NA	NA	NA	NA	NA	NA	NA	NA	NA	NA	NA	None	Correct	I-Indeterminate	None	inhA WT1; inhA WT2	None	None	Correct	Pos	Pos	NA	NA	NA	NA	NA	NA	NA	NA	NA	NA	NA	NA	NA	NA	I-Indeterminate	None	rpoB WT5	20/02/2015	No	Done	NA
356	SA1119	9595	NA	NA	NA	NA	NA	NA	NA	NA	NA	NA	NA	NA	NA	NA	NA	NA	None	Correct	S-Sensitive	None	None	None	None	Correct	Pos	Pos	NA	NA	NA	NA	NA	NA	NA	NA	NA	NA	NA	NA	NA	NA	R-Resistant	None	rpoB WT5	20/02/2015	No	Done	NA
357	SA1120	9595	NA	NA	NA	NA	NA	NA	NA	NA	NA	NA	NA	NA	NA	NA	NA	NA	None	Correct	S-Sensitive	None	None	None	None	Correct	Pos	Pos	NA	NA	NA	NA	NA	NA	NA	NA	NA	NA	NA	NA	NA	NA	I-Indeterminate	None	rpoB WT5	20/02/2015	No	Done	NA
358	SA1121	9595	NA	NA	NA	NA	NA	NA	NA	NA	NA	NA	NA	NA	NA	NA	NA	NA	WT1	Correct	R-Resistant	None	None	MUT1	WT1	Correct	Pos	Pos	NA	NA	NA	NA	NA	NA	NA	NA	NA	NA	NA	NA	NA	NA	R-Resistant	rpoB MT1	rpoB WT5	20/02/2015	No	Done	NA
359	SA1122	9595	NA	NA	NA	NA	NA	NA	NA	NA	NA	NA	NA	NA	NA	NA	NA	NA	None	Correct	S-Sensitive	None	None	None	None	Correct	Pos	Pos	NA	NA	NA	NA	NA	NA	NA	NA	NA	NA	NA	NA	NA	NA	S-Sensitive	None	None	20/02/2015	No	Done	NA
360	SA1123	9595	NA	NA	NA	NA	NA	NA	NA	NA	NA	NA	NA	NA	NA	NA	NA	NA	None	Correct	I-Indeterminate	None	inhA WT1	None	None	Correct	Pos	Pos	NA	NA	NA	NA	NA	NA	NA	NA	NA	NA	NA	NA	NA	NA	I-Indeterminate	None	rpoB WT5	20/02/2015	No	Done	NA
361	SA1124	9595	NA	NA	NA	NA	NA	NA	NA	NA	NA	NA	NA	NA	NA	NA	NA	NA	None	Correct	R-Resistant	None	inhA WT1	None	None	Correct	Pos	Pos	NA	NA	NA	NA	NA	NA	NA	NA	NA	NA	NA	NA	NA	NA	R-Resistant	rpoB MT1	rpoB WT5	20/02/2015	No	Done	NA
362	SA1126	9595	NA	NA	NA	NA	NA	NA	NA	NA	NA	NA	NA	NA	NA	NA	NA	NA	None	Correct	S-Sensitive	None	None	None	None	Correct	Pos	Pos	NA	NA	NA	NA	NA	NA	NA	NA	NA	NA	NA	NA	NA	NA	S-Sensitive	None	None	20/02/2015	No	Done	NA
363	SA1127	9595	NA	NA	NA	NA	NA	NA	NA	NA	NA	NA	NA	NA	NA	NA	NA	NA	None	Correct	S-Sensitive	None	None	None	None	Correct	Pos	Pos	NA	NA	NA	NA	NA	NA	NA	NA	NA	NA	NA	NA	NA	NA	S-Sensitive	None	None	20/02/2015	No	Done	NA
364	SA1129	9595	NA	NA	NA	NA	NA	NA	NA	NA	NA	NA	NA	NA	NA	NA	NA	NA	None	Correct	R-Resistant	None	inhA WT1	None	None	Correct	Pos	Pos	NA	NA	NA	NA	NA	NA	NA	NA	NA	NA	NA	NA	NA	NA	R-Resistant	rpoB MT1	rpoB WT5	20/02/2015	No	Done	NA
365	SA1130	9595	NA	NA	NA	NA	NA	NA	NA	NA	NA	NA	NA	NA	NA	NA	NA	NA	None	Correct	S-Sensitive	None	None	None	None	Correct	Pos	Pos	NA	NA	NA	NA	NA	NA	NA	NA	NA	NA	NA	NA	NA	NA	S-Sensitive	None	None	20/02/2015	No	Done	NA
366	SA1131	9595	NA	NA	NA	NA	NA	NA	NA	NA	NA	NA	NA	NA	NA	NA	NA	NA	None	Correct	S-Sensitive	None	None	None	None	Correct	Pos	Pos	NA	NA	NA	NA	NA	NA	NA	NA	NA	NA	NA	NA	NA	NA	S-Sensitive	None	None	20/02/2015	No	Done	NA
367	SA1134	9595	NA	NA	NA	NA	NA	NA	NA	NA	NA	NA	NA	NA	NA	NA	NA	NA	None	Correct	R-Resistant	None	None	None	WT1	Correct	Pos	Pos	NA	NA	NA	NA	NA	NA	NA	NA	NA	NA	NA	NA	NA	NA	R-Resistant	rpoB MT1	rpoB WT5	20/02/2015	No	Done	NA
368	SA1135	9595	NA	NA	NA	NA	NA	NA	NA	NA	NA	NA	NA	NA	NA	NA	NA	NA	None	Correct	S-Sensitive	None	None	None	None	Correct	Pos	Pos	NA	NA	NA	NA	NA	NA	NA	NA	NA	NA	NA	NA	NA	NA	S-Sensitive	None	None	20/02/2015	No	Done	NA
369	SA1136	9595	NA	NA	NA	NA	NA	NA	NA	NA	NA	NA	NA	NA	NA	NA	NA	NA	None	Correct	S-Sensitive	None	None	None	None	Correct	Pos	Pos	NA	NA	NA	NA	NA	NA	NA	NA	NA	NA	NA	NA	NA	NA	S-Sensitive	None	None	20/02/2015	No	Done	NA
370	SA1139	9595	NA	NA	NA	NA	NA	NA	NA	NA	NA	NA	NA	NA	NA	NA	NA	NA	None	Correct	S-Sensitive	None	None	None	None	Correct	Pos	Pos	NA	NA	NA	NA	NA	NA	NA	NA	NA	NA	NA	NA	NA	NA	R-Resistant	rpoB MT1	None	23/02/2015	No	Done	NA
371	SA1140	9595	NA	NA	NA	NA	NA	NA	NA	NA	NA	NA	NA	NA	NA	NA	NA	NA	None	Correct	S-Sensitive	None	None	None	None	Correct	Pos	Pos	NA	NA	NA	NA	NA	NA	NA	NA	NA	NA	NA	NA	NA	NA	R-Resistant	rpoB MT2	None	23/02/2015	No	Done	NA
372	SA1143	9595	NA	NA	NA	NA	NA	NA	NA	NA	NA	NA	NA	NA	NA	NA	NA	NA	None	Correct	R-Resistant	None	inhA WT1	None	None	Correct	Pos	Pos	NA	NA	NA	NA	NA	NA	NA	NA	NA	NA	NA	NA	NA	NA	R-Resistant	rpoB MT1	rpoB WT5	23/02/2015	No	Done	NA
373	SA1144	9595	NA	NA	NA	NA	NA	NA	NA	NA	NA	NA	NA	NA	NA	NA	NA	NA	None	Correct	R-Resistant	None	None	None	WT1	Correct	Pos	Pos	NA	NA	NA	NA	NA	NA	NA	NA	NA	NA	NA	NA	NA	NA	R-Resistant	rpoB MT1	None	23/02/2015	No	Done	NA
375	SA1153	9595	NA	NA	NA	NA	NA	NA	NA	NA	NA	NA	NA	NA	NA	NA	NA	NA	None	Correct	S-Sensitive	None	None	None	None	Correct	Pos	Pos	NA	NA	NA	NA	NA	NA	NA	NA	NA	NA	NA	NA	NA	NA	S-Sensitive	None	None	23/02/2015	No	Done	NA
376	SA1154	9595	NA	NA	NA	NA	NA	NA	NA	NA	NA	NA	NA	NA	NA	NA	NA	NA	None	Correct	S-Sensitive	None	None	None	None	Correct	Pos	Pos	NA	NA	NA	NA	NA	NA	NA	NA	NA	NA	NA	NA	NA	NA	S-Sensitive	None	None	23/02/2015	No	Done	NA
377	SA1156	9595	NA	NA	NA	NA	NA	NA	NA	NA	NA	NA	NA	NA	NA	NA	NA	NA	None	Correct	R-Resistant	None	inhA WT1	None	None	Correct	Pos	Pos	NA	NA	NA	NA	NA	NA	NA	NA	NA	NA	NA	NA	NA	NA	R-Resistant	rpoB MT1	rpoB WT5	23/02/2015	No	Done	NA
378	SA1157	9595	NA	NA	NA	NA	NA	NA	NA	NA	NA	NA	NA	NA	NA	NA	NA	NA	None	Correct	S-Sensitive	None	None	None	None	Correct	Pos	Pos	NA	NA	NA	NA	NA	NA	NA	NA	NA	NA	NA	NA	NA	NA	S-Sensitive	None	None	23/02/2015	No	Done	NA
379	SA1160	9595	NA	NA	NA	NA	NA	NA	NA	NA	NA	NA	NA	NA	NA	NA	NA	NA	None	Correct	S-Sensitive	None	None	None	None	Correct	Pos	Pos	NA	NA	NA	NA	NA	NA	NA	NA	NA	NA	NA	NA	NA	NA	S-Sensitive	None	None	23/02/2015	No	Done	NA
380	SA1162	9595	NA	NA	NA	NA	NA	NA	NA	NA	NA	NA	NA	NA	NA	NA	NA	NA	None	Correct	S-Sensitive	None	None	None	None	Correct	Pos	Pos	NA	NA	NA	NA	NA	NA	NA	NA	NA	NA	NA	NA	NA	NA	S-Sensitive	None	None	23/02/2015	No	Done	NA
381	SA1163	9595	NA	NA	NA	NA	NA	NA	NA	NA	NA	NA	NA	NA	NA	NA	NA	NA	None	Correct	S-Sensitive	None	None	None	None	Correct	Pos	Pos	NA	NA	NA	NA	NA	NA	NA	NA	NA	NA	NA	NA	NA	NA	S-Sensitive	None	None	23/02/2015	No	Done	NA
382	SA1165	9595	NA	NA	NA	NA	NA	NA	NA	NA	NA	NA	NA	NA	NA	NA	NA	NA	None	Correct	S-Sensitive	None	None	None	None	Correct	Pos	Pos	NA	NA	NA	NA	NA	NA	NA	NA	NA	NA	NA	NA	NA	NA	S-Sensitive	None	None	23/02/2015	No	Done	NA
383	SA1166	9595	NA	NA	NA	NA	NA	NA	NA	NA	NA	NA	NA	NA	NA	NA	NA	NA	None	Correct	R-Resistant	None	None	None	WT1	Correct	Pos	Pos	NA	NA	NA	NA	NA	NA	NA	NA	NA	NA	NA	NA	NA	NA	S-Sensitive	None	None	23/02/2015	No	Done	NA
384	SA1167	9595	NA	NA	NA	NA	NA	NA	NA	NA	NA	NA	NA	NA	NA	NA	NA	NA	None	Correct	S-Sensitive	None	None	None	None	Correct	Pos	Pos	NA	NA	NA	NA	NA	NA	NA	NA	NA	NA	NA	NA	NA	NA	S-Sensitive	None	None	23/02/2015	No	Done	NA
385	SA1168	9595	NA	NA	NA	NA	NA	NA	NA	NA	NA	NA	NA	NA	NA	NA	NA	NA	None	Correct	S-Sensitive	None	None	None	None	Correct	Pos	Pos	NA	NA	NA	NA	NA	NA	NA	NA	NA	NA	NA	NA	NA	NA	S-Sensitive	None	None	23/02/2015	No	Done	NA
386	SA1169	9595	NA	NA	NA	NA	NA	NA	NA	NA	NA	NA	NA	NA	NA	NA	NA	NA	None	Correct	S-Sensitive	None	None	None	None	Correct	Pos	Pos	NA	NA	NA	NA	NA	NA	NA	NA	NA	NA	NA	NA	NA	NA	R-Resistant	None	rpoB WT1; rpoB WT3	23/02/2015	No	Done	NA
387	SA1170	9595	NA	NA	NA	NA	NA	NA	NA	NA	NA	NA	NA	NA	NA	NA	NA	NA	None	Correct	S-Sensitive	None	None	None	None	Correct	Pos	Pos	NA	NA	NA	NA	NA	NA	NA	NA	NA	NA	NA	NA	NA	NA	S-Sensitive	None	None	23/02/2015	No	Done	NA
388	SA1171	9595	NA	NA	NA	NA	NA	NA	NA	NA	NA	NA	NA	NA	NA	NA	NA	NA	None	Correct	S-Sensitive	None	None	None	None	Correct	Pos	Pos	NA	NA	NA	NA	NA	NA	NA	NA	NA	NA	NA	NA	NA	NA	R-Resistant	rpoB MT1	None	23/02/2015	No	Done	NA
389	SA1172	9595	NA	NA	NA	NA	NA	NA	NA	NA	NA	NA	NA	NA	NA	NA	NA	NA	None	Correct	R-Resistant	None	None	MUT1	WT1	Correct	Pos	Pos	NA	NA	NA	NA	NA	NA	NA	NA	NA	NA	NA	NA	NA	NA	R-Resistant	rpoB MT1	rpoB WT5	23/02/2015	No	Done	NA
390	SA1173	9595	NA	NA	NA	NA	NA	NA	NA	NA	NA	NA	NA	NA	NA	NA	NA	NA	None	Correct	S-Sensitive	None	None	None	None	Correct	Pos	Pos	NA	NA	NA	NA	NA	NA	NA	NA	NA	NA	NA	NA	NA	NA	S-Sensitive	None	None	23/02/2015	No	Done	NA
391	SA1174	9595	NA	NA	NA	NA	NA	NA	NA	NA	NA	NA	NA	NA	NA	NA	NA	NA	None	Correct	S-Sensitive	None	None	None	None	Correct	Pos	Pos	NA	NA	NA	NA	NA	NA	NA	NA	NA	NA	NA	NA	NA	NA	S-Sensitive	None	None	23/02/2015	No	Done	NA
392	SA1175	9595	NA	NA	NA	NA	NA	NA	NA	NA	NA	NA	NA	NA	NA	NA	NA	NA	None	Correct	S-Sensitive	None	None	None	None	Correct	Pos	Pos	NA	NA	NA	NA	NA	NA	NA	NA	NA	NA	NA	NA	NA	NA	S-Sensitive	None	None	23/02/2015	No	Done	NA
393	SA1178	9595	NA	NA	NA	NA	NA	NA	NA	NA	NA	NA	NA	NA	NA	NA	NA	NA	None	Correct	S-Sensitive	None	None	None	None	Correct	Pos	Pos	NA	NA	NA	NA	NA	NA	NA	NA	NA	NA	NA	NA	NA	NA	S-Sensitive	None	None	23/02/2015	No	Done	NA
394	SA1179	9595	NA	NA	NA	NA	NA	NA	NA	NA	NA	NA	NA	NA	NA	NA	NA	NA	None	Correct	S-Sensitive	None	None	None	None	Correct	Pos	Pos	NA	NA	NA	NA	NA	NA	NA	NA	NA	NA	NA	NA	NA	NA	R-Resistant	None	rpoB WT3; rpoB WT5	23/02/2015	No	Done	NA
395	SA1180	9595	NA	NA	NA	NA	NA	NA	NA	NA	NA	NA	NA	NA	NA	NA	NA	NA	None	Correct	S-Sensitive	None	None	None	None	Correct	Pos	Pos	NA	NA	NA	NA	NA	NA	NA	NA	NA	NA	NA	NA	NA	NA	S-Sensitive	None	None	23/02/2015	No	Done	NA
396	SA1181	9595	NA	NA	NA	NA	NA	NA	NA	NA	NA	NA	NA	NA	NA	NA	NA	NA	None	Correct	S-Sensitive	None	None	None	None	Correct	Pos	Pos	NA	NA	NA	NA	NA	NA	NA	NA	NA	NA	NA	NA	NA	NA	R-Resistant	rpoB MT1	None	23/02/2015	No	Done	NA
397	SA1182	9595	NA	NA	NA	NA	NA	NA	NA	NA	NA	NA	NA	NA	NA	NA	NA	NA	None	Correct	R-Resistant	None	inhA WT1	None	None	Correct	Pos	Pos	NA	NA	NA	NA	NA	NA	NA	NA	NA	NA	NA	NA	NA	NA	R-Resistant	rpoB MT1	rpoB WT5	23/02/2015	No	Done	NA
398	SA1183	9595	NA	NA	NA	NA	NA	NA	NA	NA	NA	NA	NA	NA	NA	NA	NA	NA	None	Correct	S-Sensitive	None	None	None	None	Correct	Pos	Pos	NA	NA	NA	NA	NA	NA	NA	NA	NA	NA	NA	NA	NA	NA	R-Resistant	rpoB MT3	None	23/02/2015	No	Done	NA
399	SA1184	9595	NA	NA	NA	NA	NA	NA	NA	NA	NA	NA	NA	NA	NA	NA	NA	NA	None	Correct	S-Sensitive	None	None	None	None	Correct	Pos	Pos	NA	NA	NA	NA	NA	NA	NA	NA	NA	NA	NA	NA	NA	NA	S-Sensitive	None	None	23/02/2015	No	Done	NA
400	SA1185	9595	NA	NA	NA	NA	NA	NA	NA	NA	NA	NA	NA	NA	NA	NA	NA	NA	None	Correct	S-Sensitive	None	None	None	None	Correct	Pos	Pos	NA	NA	NA	NA	NA	NA	NA	NA	NA	NA	NA	NA	NA	NA	S-Sensitive	None	None	23/02/2015	No	Done	NA
401	SA1186	9595	NA	NA	NA	NA	NA	NA	NA	NA	NA	NA	NA	NA	NA	NA	NA	NA	None	Correct	S-Sensitive	None	None	None	None	Correct	Pos	Pos	NA	NA	NA	NA	NA	NA	NA	NA	NA	NA	NA	NA	NA	NA	R-Resistant	None	rpoB WT1; rpoB WT3; rpoB WT5	23/02/2015	No	Done	NA
402	SA1187	9595	NA	NA	NA	NA	NA	NA	NA	NA	NA	NA	NA	NA	NA	NA	NA	NA	None	Correct	S-Sensitive	None	None	None	None	Correct	Pos	Pos	NA	NA	NA	NA	NA	NA	NA	NA	NA	NA	NA	NA	NA	NA	S-Sensitive	None	None	23/02/2015	No	Done	NA
403	SA1188	9595	NA	NA	NA	NA	NA	NA	NA	NA	NA	NA	NA	NA	NA	NA	NA	NA	None	Correct	R-Resistant	None	None	MUT1	None	Correct	Pos	Pos	NA	NA	NA	NA	NA	NA	NA	NA	NA	NA	NA	NA	NA	NA	S-Sensitive	None	None	23/02/2015	No	Done	NA
404	SA1189	9595	NA	NA	NA	NA	NA	NA	NA	NA	NA	NA	NA	NA	NA	NA	NA	NA	None	Correct	S-Sensitive	None	None	None	None	Correct	Pos	Pos	NA	NA	NA	NA	NA	NA	NA	NA	NA	NA	NA	NA	NA	NA	S-Sensitive	None	None	23/02/2015	No	Done	NA
405	SA1190	9595	NA	NA	NA	NA	NA	NA	NA	NA	NA	NA	NA	NA	NA	NA	NA	NA	None	Correct	S-Sensitive	None	None	None	None	Correct	Pos	Pos	NA	NA	NA	NA	NA	NA	NA	NA	NA	NA	NA	NA	NA	NA	S-Sensitive	None	None	23/02/2015	No	Done	NA
406	SA1194	9595	NA	NA	NA	NA	NA	NA	NA	NA	NA	NA	NA	NA	NA	NA	NA	NA	None	Correct	S-Sensitive	None	None	None	None	Correct	Pos	Pos	NA	NA	NA	NA	NA	NA	NA	NA	NA	NA	NA	NA	NA	NA	S-Sensitive	None	None	23/02/2015	No	Done	NA
407	SA1195	9595	NA	NA	NA	NA	NA	NA	NA	NA	NA	NA	NA	NA	NA	NA	NA	NA	None	Correct	S-Sensitive	None	None	None	None	Correct	Pos	Pos	NA	NA	NA	NA	NA	NA	NA	NA	NA	NA	NA	NA	NA	NA	S-Sensitive	None	None	23/02/2015	No	Done	NA
408	SA1199	9595	NA	NA	NA	NA	NA	NA	NA	NA	NA	NA	NA	NA	NA	NA	NA	NA	None	Correct	R-Resistant	None	inhA WT1	None	None	Correct	Pos	Pos	NA	NA	NA	NA	NA	NA	NA	NA	NA	NA	NA	NA	NA	NA	R-Resistant	rpoB MT1	None	23/02/2015	No	Done	NA
409	SA1200	9595	NA	NA	NA	NA	NA	NA	NA	NA	NA	NA	NA	NA	NA	NA	NA	NA	None	Correct	S-Sensitive	None	None	None	None	Correct	Pos	Pos	NA	NA	NA	NA	NA	NA	NA	NA	NA	NA	NA	NA	NA	NA	R-Resistant	rpoB MT1	rpoB WT5	23/02/2015	No	Done	NA
412	SA1204	9595	NA	NA	NA	NA	NA	NA	NA	NA	NA	NA	NA	NA	NA	NA	NA	NA	None	Correct	S-Sensitive	None	None	None	None	Correct	Pos	Pos	NA	NA	NA	NA	NA	NA	NA	NA	NA	NA	NA	NA	NA	NA	S-Sensitive	None	None	23/02/2015	No	Done	NA
413	SA1205	9595	NA	NA	NA	NA	NA	NA	NA	NA	NA	NA	NA	NA	NA	NA	NA	NA	None	Correct	S-Sensitive	None	None	None	None	Correct	Pos	Pos	NA	NA	NA	NA	NA	NA	NA	NA	NA	NA	NA	NA	NA	NA	S-Sensitive	None	None	23/02/2015	No	Done	NA
414	SA1206	9595	NA	NA	NA	NA	NA	NA	NA	NA	NA	NA	NA	NA	NA	NA	NA	NA	None	Correct	S-Sensitive	None	None	None	None	Correct	Pos	Pos	NA	NA	NA	NA	NA	NA	NA	NA	NA	NA	NA	NA	NA	NA	S-Sensitive	None	None	23/02/2015	No	Done	NA
415	SA1207	9595	NA	NA	NA	NA	NA	NA	NA	NA	NA	NA	NA	NA	NA	NA	NA	NA	None	Correct	R-Resistant	inhA MUT1	inhA WT1	None	None	Correct	Pos	Pos	NA	NA	NA	NA	NA	NA	NA	NA	NA	NA	NA	NA	NA	NA	R-Resistant	rpoB MT1	rpoB WT5	23/02/2015	No	Done	NA
416	SA1209	9595	NA	NA	NA	NA	NA	NA	NA	NA	NA	NA	NA	NA	NA	NA	NA	NA	None	Correct	S-Sensitive	None	None	None	None	Correct	Pos	Pos	NA	NA	NA	NA	NA	NA	NA	NA	NA	NA	NA	NA	NA	NA	S-Sensitive	None	None	23/02/2015	No	Done	NA
417	SA1210	9595	NA	NA	NA	NA	NA	NA	NA	NA	NA	NA	NA	NA	NA	NA	NA	NA	None	Correct	S-Sensitive	None	None	None	None	Correct	Pos	Pos	NA	NA	NA	NA	NA	NA	NA	NA	NA	NA	NA	NA	NA	NA	S-Sensitive	None	None	23/02/2015	No	Done	NA
418	SA1211	9595	NA	NA	NA	NA	NA	NA	NA	NA	NA	NA	NA	NA	NA	NA	NA	NA	None	Correct	S-Sensitive	None	None	None	None	Correct	Pos	Pos	NA	NA	NA	NA	NA	NA	NA	NA	NA	NA	NA	NA	NA	NA	S-Sensitive	None	None	23/02/2015	No	Done	NA
419	SA1214	9595	NA	NA	NA	NA	NA	NA	NA	NA	NA	NA	NA	NA	NA	NA	NA	NA	None	Correct	S-Sensitive	None	None	None	None	Correct	Pos	Pos	NA	NA	NA	NA	NA	NA	NA	NA	NA	NA	NA	NA	NA	NA	R-Resistant	rpoB MT2	None	23/02/2015	No	Done	NA
420	SA1215	9595	NA	NA	NA	NA	NA	NA	NA	NA	NA	NA	NA	NA	NA	NA	NA	NA	None	Correct	S-Sensitive	None	None	None	None	Correct	Pos	Pos	NA	NA	NA	NA	NA	NA	NA	NA	NA	NA	NA	NA	NA	NA	S-Sensitive	None	None	23/02/2015	No	Done	NA
421	SA1216	9595	NA	NA	NA	NA	NA	NA	NA	NA	NA	NA	NA	NA	NA	NA	NA	NA	None	Correct	S-Sensitive	None	None	None	None	Correct	Pos	Pos	NA	NA	NA	NA	NA	NA	NA	NA	NA	NA	NA	NA	NA	NA	S-Sensitive	None	None	23/02/2015	No	Done	NA
422	SA1218	9595	NA	NA	NA	NA	NA	NA	NA	NA	NA	NA	NA	NA	NA	NA	NA	NA	None	Correct	R-Resistant	None	inhA WT1	None	None	Correct	Pos	Pos	NA	NA	NA	NA	NA	NA	NA	NA	NA	NA	NA	NA	NA	NA	S-Sensitive	None	None	23/02/2015	No	Done	NA
423	SA1219	9595	NA	NA	NA	NA	NA	NA	NA	NA	NA	NA	NA	NA	NA	NA	NA	NA	None	Correct	S-Sensitive	None	None	None	None	Correct	Pos	Pos	NA	NA	NA	NA	NA	NA	NA	NA	NA	NA	NA	NA	NA	NA	R-Resistant	rpoB MT3	None	23/02/2015	No	Done	NA
424	SA1222	9595	NA	NA	NA	NA	NA	NA	NA	NA	NA	NA	NA	NA	NA	NA	NA	NA	None	Correct	S-Sensitive	None	None	None	None	Correct	Pos	Pos	NA	NA	NA	NA	NA	NA	NA	NA	NA	NA	NA	NA	NA	NA	S-Sensitive	None	None	23/02/2015	No	Done	NA
425	SA1223	9595	NA	NA	NA	NA	NA	NA	NA	NA	NA	NA	NA	NA	NA	NA	NA	NA	None	Correct	S-Sensitive	None	None	None	None	Correct	Pos	Pos	NA	NA	NA	NA	NA	NA	NA	NA	NA	NA	NA	NA	NA	NA	S-Sensitive	None	None	23/02/2015	No	Done	NA
426	SA1224	9595	NA	NA	NA	NA	NA	NA	NA	NA	NA	NA	NA	NA	NA	NA	NA	NA	None	Correct	R-Resistant	None	None	MUT1	WT1	Correct	Pos	Pos	NA	NA	NA	NA	NA	NA	NA	NA	NA	NA	NA	NA	NA	NA	R-Resistant	rpoB MT3	None	23/02/2015	No	Done	NA
427	SA1226	9595	NA	NA	NA	NA	NA	NA	NA	NA	NA	NA	NA	NA	NA	NA	NA	NA	WT1	Correct	R-Resistant	None	None	None	None	Correct	Pos	Pos	NA	NA	NA	NA	NA	NA	NA	NA	NA	NA	NA	NA	NA	NA	S-Sensitive	None	None	23/02/2015	No	Done	NA
428	SA1229	9595	NA	NA	NA	NA	NA	NA	NA	NA	NA	NA	NA	NA	NA	NA	NA	NA	None	Correct	S-Sensitive	None	None	None	None	Correct	Pos	Pos	NA	NA	NA	NA	NA	NA	NA	NA	NA	NA	NA	NA	NA	NA	S-Sensitive	None	None	24/02/2015	No	Done	NA
429	SA1231	9595	NA	NA	NA	NA	NA	NA	NA	NA	NA	NA	NA	NA	NA	NA	NA	NA	None	Correct	S-Sensitive	None	None	None	None	Correct	Pos	Pos	NA	NA	NA	NA	NA	NA	NA	NA	NA	NA	NA	NA	NA	NA	S-Sensitive	None	None	24/02/2015	No	Done	NA
430	SA1232	9595	NA	NA	NA	NA	NA	NA	NA	NA	NA	NA	NA	NA	NA	NA	NA	NA	None	Correct	S-Sensitive	None	None	None	None	Correct	Pos	Pos	NA	NA	NA	NA	NA	NA	NA	NA	NA	NA	NA	NA	NA	NA	S-Sensitive	None	None	24/02/2015	No	Done	NA
431	SA1233	9595	NA	NA	NA	NA	NA	NA	NA	NA	NA	NA	NA	NA	NA	NA	NA	NA	None	Correct	S-Sensitive	None	None	None	None	Correct	Pos	Pos	NA	NA	NA	NA	NA	NA	NA	NA	NA	NA	NA	NA	NA	NA	S-Sensitive	None	None	25/02/2015	No	Done	NA
432	SA1236	9595	NA	NA	NA	NA	NA	NA	NA	NA	NA	NA	NA	NA	NA	NA	NA	NA	None	Correct	R-Resistant	inhA MUT1	inhA WT1	None	None	Correct	Pos	Pos	NA	NA	NA	NA	NA	NA	NA	NA	NA	NA	NA	NA	NA	NA	R-Resistant	rpoB MT1	rpoB WT5	24/02/2015	No	Done	NA
433	SA1237	9595	NA	NA	NA	NA	NA	NA	NA	NA	NA	NA	NA	NA	NA	NA	NA	NA	None	Correct	S-Sensitive	None	None	None	None	Correct	Pos	Pos	NA	NA	NA	NA	NA	NA	NA	NA	NA	NA	NA	NA	NA	NA	S-Sensitive	None	None	24/02/2015	No	Done	NA
434	SA1238	9595	NA	NA	NA	NA	NA	NA	NA	NA	NA	NA	NA	NA	NA	NA	NA	NA	None	Correct	S-Sensitive	None	None	None	None	Correct	Pos	Pos	NA	NA	NA	NA	NA	NA	NA	NA	NA	NA	NA	NA	NA	NA	S-Sensitive	None	None	24/02/2015	No	Done	NA
435	SA1239	9595	NA	NA	NA	NA	NA	NA	NA	NA	NA	NA	NA	NA	NA	NA	NA	NA	None	Correct	S-Sensitive	None	None	None	None	Correct	Pos	Pos	NA	NA	NA	NA	NA	NA	NA	NA	NA	NA	NA	NA	NA	NA	S-Sensitive	None	None	24/02/2015	No	Done	NA
436	SA1240	9595	NA	NA	NA	NA	NA	NA	NA	NA	NA	NA	NA	NA	NA	NA	NA	NA	None	Correct	S-Sensitive	None	None	None	None	Correct	Pos	Pos	NA	NA	NA	NA	NA	NA	NA	NA	NA	NA	NA	NA	NA	NA	S-Sensitive	None	None	24/02/2015	No	Done	NA
437	SA1242	9595	NA	NA	NA	NA	NA	NA	NA	NA	NA	NA	NA	NA	NA	NA	NA	NA	None	Correct	S-Sensitive	None	None	None	None	Correct	Pos	Pos	NA	NA	NA	NA	NA	NA	NA	NA	NA	NA	NA	NA	NA	NA	S-Sensitive	None	None	25/02/2015	No	Done	NA
438	SA1244	9595	NA	NA	NA	NA	NA	NA	NA	NA	NA	NA	NA	NA	NA	NA	NA	NA	None	Correct	S-Sensitive	None	None	None	None	Correct	Pos	Pos	NA	NA	NA	NA	NA	NA	NA	NA	NA	NA	NA	NA	NA	NA	S-Sensitive	None	None	24/02/2015	No	Done	NA
439	SA1245	9595	NA	NA	NA	NA	NA	NA	NA	NA	NA	NA	NA	NA	NA	NA	NA	NA	None	Correct	R-Resistant	None	None	MUT1	None	Correct	Pos	Pos	NA	NA	NA	NA	NA	NA	NA	NA	NA	NA	NA	NA	NA	NA	S-Sensitive	None	None	24/02/2015	No	Done	NA
440	SA1246	9595	NA	NA	NA	NA	NA	NA	NA	NA	NA	NA	NA	NA	NA	NA	NA	NA	None	Correct	R-Resistant	None	None	MUT1	WT1	Correct	Pos	Pos	NA	NA	NA	NA	NA	NA	NA	NA	NA	NA	NA	NA	NA	NA	S-Sensitive	None	None	24/02/2015	No	Done	NA
441	SA1247	9595	NA	NA	NA	NA	NA	NA	NA	NA	NA	NA	NA	NA	NA	NA	NA	NA	None	Correct	S-Sensitive	None	None	None	None	Correct	Pos	Pos	NA	NA	NA	NA	NA	NA	NA	NA	NA	NA	NA	NA	NA	NA	S-Sensitive	None	None	24/02/2015	No	Done	NA
442	SA1248	9595	NA	NA	NA	NA	NA	NA	NA	NA	NA	NA	NA	NA	NA	NA	NA	NA	None	Correct	I-Indeterminate	None	None	MUT1	None	Correct	Pos	Pos	NA	NA	NA	NA	NA	NA	NA	NA	NA	NA	NA	NA	NA	NA	I-Indeterminate	rpoB MT1	None	23/02/2015	No	Done	NA
443	SA1251	9595	NA	NA	NA	NA	NA	NA	NA	NA	NA	NA	NA	NA	NA	NA	NA	NA	None	Correct	R-Resistant	inhA MUT1	inhA WT1	None	None	Correct	Pos	Pos	NA	NA	NA	NA	NA	NA	NA	NA	NA	NA	NA	NA	NA	NA	S-Sensitive	None	None	25/02/2015	No	Done	NA
444	SA1252	9595	NA	NA	NA	NA	NA	NA	NA	NA	NA	NA	NA	NA	NA	NA	NA	NA	None	Correct	R-Resistant	None	inhA WT1	MUT1	WT1	Correct	Pos	Pos	NA	NA	NA	NA	NA	NA	NA	NA	NA	NA	NA	NA	NA	NA	R-Resistant	rpoB MT1	rpoB WT5	24/02/2015	No	Done	NA
445	SA1253	9595	NA	NA	NA	NA	NA	NA	NA	NA	NA	NA	NA	NA	NA	NA	NA	NA	None	Correct	S-Sensitive	None	None	None	None	Correct	Pos	Pos	NA	NA	NA	NA	NA	NA	NA	NA	NA	NA	NA	NA	NA	NA	S-Sensitive	None	None	24/02/2015	No	Done	NA
446	SA1255	9595	NA	NA	NA	NA	NA	NA	NA	NA	NA	NA	NA	NA	NA	NA	NA	NA	None	Correct	S-Sensitive	None	None	None	None	Correct	Pos	Pos	NA	NA	NA	NA	NA	NA	NA	NA	NA	NA	NA	NA	NA	NA	S-Sensitive	None	None	24/02/2015	No	Done	NA
447	SA1260	9595	NA	NA	NA	NA	NA	NA	NA	NA	NA	NA	NA	NA	NA	NA	NA	NA	None	Correct	R-Resistant	inhA MUT1	inhA WT1	None	None	Correct	Pos	Pos	NA	NA	NA	NA	NA	NA	NA	NA	NA	NA	NA	NA	NA	NA	S-Sensitive	None	None	24/02/2015	No	Done	NA
448	SA1261	9595	NA	NA	NA	NA	NA	NA	NA	NA	NA	NA	NA	NA	NA	NA	NA	NA	None	Correct	S-Sensitive	None	None	None	None	Correct	Pos	Pos	NA	NA	NA	NA	NA	NA	NA	NA	NA	NA	NA	NA	NA	NA	S-Sensitive	None	None	24/02/2015	No	Done	NA
450	SA1263	9595	NA	NA	NA	NA	NA	NA	NA	NA	NA	NA	NA	NA	NA	NA	NA	NA	WT3	Correct	R-Resistant	None	None	None	WT1	Correct	Pos	Pos	NA	NA	NA	NA	NA	NA	NA	NA	NA	NA	NA	NA	NA	NA	R-Resistant	rpoB MT1	rpoB WT5	24/02/2015	No	Done	NA
455	SA1269	9595	NA	NA	NA	NA	NA	NA	NA	NA	NA	NA	NA	NA	NA	NA	NA	NA	None	Correct	S-Sensitive	None	None	None	None	Correct	Pos	Pos	NA	NA	NA	NA	NA	NA	NA	NA	NA	NA	NA	NA	NA	NA	R-Resistant	None	rpoB WT5	25/02/2015	No	Done	NA
456	SA1270	9595	NA	NA	NA	NA	NA	NA	NA	NA	NA	NA	NA	NA	NA	NA	NA	NA	None	Correct	R-Resistant	None	inhA WT1	None	None	Correct	Pos	Pos	NA	NA	NA	NA	NA	NA	NA	NA	NA	NA	NA	NA	NA	NA	R-Resistant	rpoB MT1	rpoB WT5	24/02/2015	No	Done	NA
457	SA1272	9595	NA	NA	NA	NA	NA	NA	NA	NA	NA	NA	NA	NA	NA	NA	NA	NA	None	Correct	S-Sensitive	None	None	None	None	Correct	Pos	Pos	NA	NA	NA	NA	NA	NA	NA	NA	NA	NA	NA	NA	NA	NA	R-Resistant	rpoB MT1	rpoB WT5	24/02/2015	No	Done	NA
458	SA1274	9595	NA	NA	NA	NA	NA	NA	NA	NA	NA	NA	NA	NA	NA	NA	NA	NA	None	Correct	R-Resistant	inhA MUT1	inhA WT1	None	None	Correct	Pos	Pos	NA	NA	NA	NA	NA	NA	NA	NA	NA	NA	NA	NA	NA	NA	R-Resistant	rpoB MT1	rpoB WT5	24/02/2015	No	Done	NA
459	SA1276	9595	NA	NA	NA	NA	NA	NA	NA	NA	NA	NA	NA	NA	NA	NA	NA	NA	WT1	Correct	R-Resistant	None	None	None	None	Correct	Pos	Pos	NA	NA	NA	NA	NA	NA	NA	NA	NA	NA	NA	NA	NA	NA	R-Resistant	rpoB MT1	rpoB WT5	24/02/2015	No	Done	NA
460	SA1277	9595	NA	NA	NA	NA	NA	NA	NA	NA	NA	NA	NA	NA	NA	NA	NA	NA	None	Correct	S-Sensitive	None	None	None	None	Correct	Pos	Pos	NA	NA	NA	NA	NA	NA	NA	NA	NA	NA	NA	NA	NA	NA	R-Resistant	None	rpoB WT1; rpoB WT3; rpoB WT5	24/02/2015	No	Done	NA
461	SA1278	9595	NA	NA	NA	NA	NA	NA	NA	NA	NA	NA	NA	NA	NA	NA	NA	NA	None	Correct	S-Sensitive	None	None	None	None	Correct	Pos	Pos	NA	NA	NA	NA	NA	NA	NA	NA	NA	NA	NA	NA	NA	NA	S-Sensitive	None	None	24/02/2015	No	Done	NA
462	SA1279	9595	NA	NA	NA	NA	NA	NA	NA	NA	NA	NA	NA	NA	NA	NA	NA	NA	None	Correct	S-Sensitive	None	None	None	None	Correct	Pos	Pos	NA	NA	NA	NA	NA	NA	NA	NA	NA	NA	NA	NA	NA	NA	S-Sensitive	None	None	24/02/2015	No	Done	NA
463	SA1280	9595	NA	NA	NA	NA	NA	NA	NA	NA	NA	NA	NA	NA	NA	NA	NA	NA	None	Correct	S-Sensitive	None	None	None	None	Correct	Pos	Pos	NA	NA	NA	NA	NA	NA	NA	NA	NA	NA	NA	NA	NA	NA	S-Sensitive	None	None	24/02/2015	No	Done	NA
464	SA1281	9595	NA	NA	NA	NA	NA	NA	NA	NA	NA	NA	NA	NA	NA	NA	NA	NA	None	Correct	R-Resistant	None	None	MUT1	WT1	Correct	Pos	Pos	NA	NA	NA	NA	NA	NA	NA	NA	NA	NA	NA	NA	NA	NA	S-Sensitive	None	None	24/02/2015	No	Done	NA
465	SA1284	9595	NA	NA	NA	NA	NA	NA	NA	NA	NA	NA	NA	NA	NA	NA	NA	NA	None	Correct	S-Sensitive	None	None	None	None	Correct	Pos	Pos	NA	NA	NA	NA	NA	NA	NA	NA	NA	NA	NA	NA	NA	NA	S-Sensitive	None	None	24/02/2015	No	Done	NA
466	SA1285	9595	NA	NA	NA	NA	NA	NA	NA	NA	NA	NA	NA	NA	NA	NA	NA	NA	None	Correct	S-Sensitive	None	None	None	None	Correct	Pos	Pos	NA	NA	NA	NA	NA	NA	NA	NA	NA	NA	NA	NA	NA	NA	S-Sensitive	None	None	24/02/2015	No	Done	NA
467	SA1288	9595	NA	NA	NA	NA	NA	NA	NA	NA	NA	NA	NA	NA	NA	NA	NA	NA	None	Correct	I-Indeterminate	None	inhA WT1	None	None	Correct	Pos	Pos	NA	NA	NA	NA	NA	NA	NA	NA	NA	NA	NA	NA	NA	NA	R-Resistant	rpoB MT1	rpoB WT5	25/02/2015	No	Done	NA
468	SA1292	9595	NA	NA	NA	NA	NA	NA	NA	NA	NA	NA	NA	NA	NA	NA	NA	NA	None	Correct	S-Sensitive	None	None	None	None	Correct	Pos	Pos	NA	NA	NA	NA	NA	NA	NA	NA	NA	NA	NA	NA	NA	NA	S-Sensitive	None	None	25/02/2015	No	Done	NA
469	SA1293	9595	NA	NA	NA	NA	NA	NA	NA	NA	NA	NA	NA	NA	NA	NA	NA	NA	None	Correct	S-Sensitive	None	None	None	None	Correct	Pos	Pos	NA	NA	NA	NA	NA	NA	NA	NA	NA	NA	NA	NA	NA	NA	S-Sensitive	None	None	25/02/2015	No	Done	NA
[truncated: 53 more columns]
